# Supplementary material for: Genome-wide analysis and characterization of GRAS family in switchgrass
Source: Bioengineered. 2021 Sep 3;12(1):6096–114. doi: 10.1080/21655979.2021.1972606 (PMC8806906; doi:10.1080/21655979.2021.1972606)
Supplement: Supplemental Material [file KBIE_A_1972606_SM0406.xls]

## Sheet: supplementary Table 1
Supplementary Table 1. List of PvGRAS genes and their chemical characteristics.
Gene	Gene locus	Location	Start	End	CDS	Strand	MW	pI
name			position	position	length		（kDa）
PvGRAS1	Pavir.1KG103877.1.v5.1	Chr01K	8350003	8355247	5244	-	43.02	5.61
PvGRAS2	Pavir.1KG340400.1.v5.1	Chr01K	36506652	36508401	1749	+	50.77	5.97
PvGRAS3	Pavir.1KG431100.1.v5.1	Chr01K	44941446	44944258	2812	+	73.76	5.56
PvGRAS4	Pavir.1KG449300.1.v5.1	Chr01K	46286009	46288957	2948	-	70.46	9.62
PvGRAS5	Pavir.1NG094244.1.v5.1	Chr01N	8001345	8007499	6154	-	43.08	5.71
PvGRAS6	Pavir.1NG302719.1.v5.1	Chr01N	46071498	46072937	1439	+	50.94	6.09
PvGRAS7	Pavir.1NG390019.1.v5.1	Chr01N	54452025	54456105	4080	+	73.54	5.58
PvGRAS8	Pavir.1NG390019.6.v5.1	Chr01N	54452170	54455833	3663	+	69.29	5.43
PvGRAS9	Pavir.1NG424719.1.v5.1	Chr01N	55975469	55978298	2829	-	63.75	9.28
PvGRAS10	Pavir.2KG467700.1.v5.1	Chr02K	59538522	59540231	1709	+	64.51	6.07
PvGRAS11	Pavir.2KG495000.1.v5.1	Chr02K	60848664	60850493	1829	+	49.48	6.47
PvGRAS12	Pavir.2KG511200.1.v5.1	Chr02K	62208170	62209813	1643	+	60.12	6
PvGRAS13	Pavir.2KG514600.1.v5.1	Chr02K	62510324	62513343	3019	+	64.2	5.65
PvGRAS14	Pavir.2KG516900.2.v5.1	Chr02K	62690950	62696639	5689	+	49.28	5.32
PvGRAS15	Pavir.2KG516900.3.v5.1	Chr02K	62690600	62692430	1830	+	44.63	5.27
PvGRAS16	Pavir.2KG557900.1.v5.1	Chr02K	63852238	63854332	2094	+	57.45	6.21
PvGRAS17	Pavir.2NG525400.2.v5.1	Chr02N	61164443	61168851	4408	+	51.98	6.66
PvGRAS18	Pavir.2NG525400.4.v5.1	Chr02N	61164438	61169207	4769	+	64.44	6.11
PvGRAS19	Pavir.2NG543600.2.v5.1	Chr02N	62516749	62518501	1752	+	48.68	6.62
PvGRAS20	Pavir.2NG560400.1.v5.1	Chr02N	63597050	63600861	3811	+	60.15	5.89
PvGRAS21	Pavir.2NG568600.2.v5.1	Chr02N	63958733	63962079	3346	+	62.97	5.39
PvGRAS22	Pavir.2NG570600.1.v5.1	Chr02N	64184887	64187116	2229	+	49.26	5.45
PvGRAS23	Pavir.3KG003000.1.v5.1	Chr03K	889609	894365	4756	+	70.77	5.99
PvGRAS24	Pavir.3KG017500.1.v5.1	Chr03K	1675043	1678558	3515	+	38.14	8.54
PvGRAS25	Pavir.3KG038500.1.v5.1	Chr03K	2830762	2839110	8348	+	55.19	4.7
PvGRAS26	Pavir.3KG099600.3.v5.1	Chr03K	7227649	7230828	3179	-	71.74	6.73
PvGRAS27	Pavir.3KG099700.2.v5.1	Chr03K	7231692	7234435	2743	-	47.71	8.69
PvGRAS28	Pavir.3KG099800.2.v5.1	Chr03K	7238099	7240275	2176	-	76.7	8.59
PvGRAS29	Pavir.3KG125160.1.v5.1	Chr03K	25427766	25431476	3710	-	62.97	4.82
PvGRAS30	Pavir.3KG173200.2.v5.1	Chr03K	10719797	10723006	3209	-	65.36	7.91
PvGRAS31	Pavir.3KG217000.1.v5.1	Chr03K	14797217	14798988	1771	-	50.84	5.26
PvGRAS32	Pavir.3KG369100.1.v5.1	Chr03K	20349067	20350597	1530	-	45.48	6.53
PvGRAS33	Pavir.3KG377029.1.v5.1	Chr03K	21393665	21395478	1813	-	50.9	5.97
PvGRAS34	Pavir.3KG495303.1.v5.1	Chr03K	57739865	57742144	2279	+	78.18	5.74
PvGRAS35	Pavir.3KG495304.1.v5.1	Chr03K	57763166	57767109	3943	+	79.78	5.41
PvGRAS36	Pavir.3NG008900.2.v5.1	Chr03N	1218649	1220166	1517	-	55.05	7.05
PvGRAS37	Pavir.3NG009100.1.v5.1	Chr03N	1221509	1224959	3450	-	42.64	8.92
PvGRAS38	Pavir.3NG009200.2.v5.1	Chr03N	1225267	1227928	2661	-	52.79	6.2
PvGRAS39	Pavir.3NG024400.1.v5.1	Chr03N	2402836	2406111	3275	+	54.05	4.8
PvGRAS40	Pavir.3NG050075.1.v5.1	Chr03N	7007376	7010201	2825	-	71.3	6.4
PvGRAS41	Pavir.3NG051201.1.v5.1	Chr03N	7014268	7016166	1898	-	71.83	5.68
PvGRAS42	Pavir.3NG051764.1.v5.1	Chr03N	7017290	7021305	4015	-	83.04	7.57
PvGRAS43	Pavir.3NG079519.1.v5.1	Chr03N	20988058	20989624	1566	-	44.74	5.78
PvGRAS44	Pavir.3NG079635.1.v5.1	Chr03N	22332562	22334206	1644	-	51.9	6.21
PvGRAS45	Pavir.3NG140836.1.v5.1	Chr03N	26608046	26611696	3650	-	63.01	4.96
PvGRAS46	Pavir.3NG203300.1.v5.1	Chr03N	57459887	57462135	2248	+	74.93	5.36
PvGRAS47	Pavir.3NG218630.1.v5.1	Chr03N	10410919	10414689	3770	-	68.43	6.11
PvGRAS48	Pavir.3NG219688.1.v5.1	Chr03N	543181	546344	3163	+	61.27	5.75
PvGRAS49	Pavir.3NG219688.2.v5.1	Chr03N	543181	545869	2688	+	59.17	5.69
PvGRAS50	Pavir.3NG225664.1.v5.1	Chr03N	592661	596280	3619	+	70.88	6.19
PvGRAS51	Pavir.3NG316400.1.v5.1	Chr03N	62602281	62605353	3072	+	80.01	5.23
PvGRAS52	Pavir.3NG316700.1.v5.1	Chr03N	62542749	62545433	2684	+	74.57	5.68
PvGRAS53	Pavir.3NG316700.2.v5.1	Chr03N	62542749	62545397	2648	+	77.6	5.8
PvGRAS54	Pavir.3NG316764.1.v5.1	Chr03N	62555709	62558202	2493	+	34.62	9.91
PvGRAS55	Pavir.4KG010200.1.v5.1	Chr04K	387661	391049	3388	+	52.29	5.8
PvGRAS56	Pavir.4KG058514.1.v5.1	Chr04K	1691473	1694700	3227	+	65.16	6.05
PvGRAS57	Pavir.4KG306300.5.v5.1	Chr04K	38522146	38523545	1399	+	48.11	8.88
PvGRAS58	Pavir.4NG003100.2.v5.1	Chr04N	446898	449622	2724	+	52.92	5.78
PvGRAS59	Pavir.4NG027600.1.v5.1	Chr04N	1592807	1595852	3045	+	65.01	6.09
PvGRAS60	Pavir.4NG184022.1.v5.1	Chr04N	40713955	40719354	5399	+	49.08	6.6
PvGRAS61	Pavir.5KG444307.1.v5.1	Chr05K	41628600	41631126	2526	+	49.32	5.38
PvGRAS62	Pavir.5KG622000.1.v5.1	Chr05K	54234644	54237829	3185	+	93.18	5.66
PvGRAS63	Pavir.5KG622000.4.v5.1	Chr05K	54234558	54237635	3077	+	86.43	5.72
PvGRAS64	Pavir.5KG622000.5.v5.1	Chr05K	54234553	54237813	3260	+	84.95	5.95
PvGRAS65	Pavir.5KG622000.6.v5.1	Chr05K	54234617	54237718	3101	+	66	9.89
PvGRAS66	Pavir.5KG675300.1.v5.1	Chr05K	56912409	56916921	4512	-	63.51	4.97
PvGRAS67	Pavir.5KG732400.1.v5.1	Chr05K	58162842	58165398	2556	+	63.22	5.89
PvGRAS68	Pavir.5KG760600.1.v5.1	Chr05K	60777187	60779549	2362	+	49.21	6.29
PvGRAS69	Pavir.5NG012540.1.v5.1	Chr05N	67384032	67386389	2357	+	57.97	5.92
PvGRAS70	Pavir.5NG170949.1.v5.1	Chr05N	66031419	66035146	3727	-	63.55	4.87
PvGRAS71	Pavir.5NG366600.2.v5.1	Chr05N	70340338	70342344	2006	+	48.28	6.14
PvGRAS72	Pavir.5NG405760.1.v5.1	Chr05N	48928612	48931425	2813	+	49.43	5.48
PvGRAS73	Pavir.5NG584300.1.v5.1	Chr05N	63407739	63410959	3220	+	93.43	5.81
PvGRAS74	Pavir.5NG627236.1.v5.1	Chr05N	71327449	71329147	1698	+	48.28	6.14
PvGRAS75	Pavir.7KG152800.1.v5.1	Chr07K	32461421	32462991	1570	-	36.73	9.09
PvGRAS76	Pavir.7KG174900.1.v5.1	Chr07K	33950557	33954901	4344	-	70.28	5.48
PvGRAS77	Pavir.7KG283500.3.v5.1	Chr07K	42151111	42154656	3545	+	74.81	5.67
PvGRAS78	Pavir.7KG311800.2.v5.1	Chr07K	44358648	44361868	3220	-	64.93	6.52
PvGRAS79	Pavir.7NG187200.1.v5.1	Chr07N	31595304	31599917	4613	-	70.43	5.32
PvGRAS80	Pavir.7NG208417.1.v5.1	Chr07N	29872965	29874526	1561	-	35.59	9.05
PvGRAS81	Pavir.7NG276500.2.v5.1	Chr07N	40461432	40465027	3595	+	75.14	5.68
PvGRAS82	Pavir.7NG304600.2.v5.1	Chr07N	42517450	42521385	3935	-	65.62	6.94
PvGRAS83	Pavir.7NG304600.3.v5.1	Chr07N	42519199	42521520	2321	-	41.89	8.56
PvGRAS84	Pavir.8KG002600.1.v5.1	Chr08K	1541913	1546187	4274	+	70.49	5.99
PvGRAS85	Pavir.8KG035000.1.v5.1	Chr08K	2682783	2686106	3323	-	38.26	8.54
PvGRAS86	Pavir.8KG035100.1.v5.1	Chr08K	2680308	2682134	1826	-	54.34	7.84
PvGRAS87	Pavir.8KG067900.1.v5.1	Chr08K	4835476	4840356	4880	+	53.72	4.79
PvGRAS88	Pavir.8KG121100.2.v5.1	Chr08K	31071086	31075253	4167	-	79.87	6.41
PvGRAS89	Pavir.8KG243100.2.v5.1	Chr08K	55452890	55460978	8088	+	99.09	5.35
PvGRAS90	Pavir.8KG243200.1.v5.1	Chr08K	55457490	55460115	2625	+	80.75	5.47
PvGRAS91	Pavir.8KG243300.1.v5.1	Chr08K	55461109	55463398	2289	+	73.08	5.36
PvGRAS92	Pavir.8KG243666.1.v5.1	Chr08K	55465168	55466729	1561	+	51.9	5.82
PvGRAS93	Pavir.8KG244032.1.v5.1	Chr08K	55469460	55474893	5433	+	54.19	8.68
PvGRAS94	Pavir.8KG244400.2.v5.1	Chr08K	55489341	55491634	2293	+	55.78	8.6
PvGRAS95	Pavir.8KG244500.1.v5.1	Chr08K	55491635	55494740	3105	+	66.85	6.15
PvGRAS96	Pavir.8KG299600.1.v5.1	Chr08K	42918540	42920894	2354	-	74.2	5.22
PvGRAS97	Pavir.8KG309804.1.v5.1	Chr08K	53202954	53208686	5732	+	87.72	9.49
PvGRAS98	Pavir.8KG309806.1.v5.1	Chr08K	53230670	53232545	1875	+	66.21	6.49
PvGRAS99	Pavir.8KG337000.2.v5.1	Chr08K	44304184	44306047	1863	+	61.35	6.49
PvGRAS100	Pavir.8KG337100.1.v5.1	Chr08K	44298129	44299451	1322	+	50.26	9.07
PvGRAS101	Pavir.8KG343208.1.v5.1	Chr08K	53145027	53148221	3194	+	68.58	8.51
PvGRAS102	Pavir.8NG026903.1.v5.1	Chr08N	1574155	1575730	1575	-	49.8	6.32
PvGRAS103	Pavir.8NG046200.1.v5.1	Chr08N	3121621	3128234	6613	+	53.17	4.94
PvGRAS104	Pavir.8NG046200.2.v5.1	Chr08N	3124911	3128882	3971	+	42.89	4.8
PvGRAS105	Pavir.8NG222200.1.v5.1	Chr08N	33320489	33323701	3212	-	80.25	6.49
PvGRAS106	Pavir.8NG295900.1.v5.1	Chr08N	50569293	50572377	3084	+	88	4.85
PvGRAS107	Pavir.8NG296000.1.v5.1	Chr08N	50572560	50576360	3800	+	73.26	5.32
PvGRAS108	Pavir.8NG296100.1.v5.1	Chr08N	50578471	50580532	2061	+	69.09	5.88
PvGRAS109	Pavir.8NG296366.1.v5.1	Chr08N	50588757	50589425	668	+	25.67	6.31
PvGRAS110	Pavir.8NG296700.1.v5.1	Chr08N	50634174	50639707	5533	+	49.21	8.21
PvGRAS111	Pavir.8NG296800.1.v5.1	Chr08N	50640211	50645758	5547	+	67.29	6.02
PvGRAS112	Pavir.8NG309800.1.v5.1	Chr08N	48149334	48151172	1838	+	64.64	6.82
PvGRAS113	Pavir.9KG031100.1.v5.1	Chr09K	10492996	10495770	2774	-	65.11	5.05
PvGRAS114	Pavir.9KG031100.2.v5.1	Chr09K	10493391	10495698	2307	-	57.88	5.39
PvGRAS115	Pavir.9KG045272.1.v5.1	Chr09K	9144047	9146147	2100	-	60.84	5.38
PvGRAS116	Pavir.9KG110500.1.v5.1	Chr09K	16483090	16485250	2160	-	77.83	6.88
PvGRAS117	Pavir.9KG110800.1.v5.1	Chr09K	16502238	16504394	2156	-	81.45	6.05
PvGRAS118	Pavir.9KG254400.1.v5.1	Chr09K	30845451	30849364	3913	+	60.19	5.65
PvGRAS119	Pavir.9KG317700.1.v5.1	Chr09K	47010408	47012915	2507	+	67.06	6.02
PvGRAS120	Pavir.9KG336914.1.v5.1	Chr09K	46976866	46978804	1938	+	64.09	8.8
PvGRAS121	Pavir.9KG371000.2.v5.1	Chr09K	49711068	49713275	2207	-	65.89	5.91
PvGRAS122	Pavir.9KG386839.1.v5.1	Chr09K	2293003	2295562	2559	-	71.73	6.75
PvGRAS123	Pavir.9KG393300.2.v5.1	Chr09K	51310057	51312157	2100	+	55.92	6.69
PvGRAS124	Pavir.9KG493600.10.v5.1	Chr09K	59452612	59457674	5062	+	82.3	6.23
PvGRAS125	Pavir.9KG493600.4.v5.1	Chr09K	59452671	59457752	5081	+	82.3	6.23
PvGRAS126	Pavir.9KG512500.1.v5.1	Chr09K	60093613	60095789	2176	-	59.3	5.22
PvGRAS127	Pavir.9KG642600.1.v5.1	Chr09K	64574790	64580410	5620	-	59.6	6.05
PvGRAS128	Pavir.9NG033700.1.v5.1	Chr09N	2337574	2340195	2621	-	72.85	6.44
PvGRAS129	Pavir.9NG033700.2.v5.1	Chr09N	2337575	2340144	2569	-	72.85	6.44
PvGRAS130	Pavir.9NG126900.1.v5.1	Chr09N	10002821	10006352	3531	-	63.74	5.51
PvGRAS131	Pavir.9NG126900.2.v5.1	Chr09N	10002832	10006311	3479	-	60.3	5.37
PvGRAS132	Pavir.9NG141800.1.v5.1	Chr09N	11230068	11232959	2891	-	65.42	5.01
PvGRAS133	Pavir.9NG141800.2.v5.1	Chr09N	11230481	11232960	2479	-	55.04	5.37
PvGRAS134	Pavir.9NG215700.1.v5.1	Chr09N	17829386	17831533	2147	-	80.8	7.25
PvGRAS135	Pavir.9NG215900.1.v5.1	Chr09N	17834487	17836676	2189	-	82.52	5.85
PvGRAS136	Pavir.9NG355600.3.v5.1	Chr09N	39245281	39249433	4152	+	60.16	5.47
PvGRAS137	Pavir.9NG478100.1.v5.1	Chr09N	54345706	54348451	2745	+	67.05	6.05
PvGRAS138	Pavir.9NG508900.1.v5.1	Chr09N	57456803	57459078	2275	-	67.16	5.92
PvGRAS139	Pavir.9NG536214.1.v5.1	Chr09N	59683721	59686012	2291	+	56.08	6.61
PvGRAS140	Pavir.9NG665600.1.v5.1	Chr09N	70398837	70400763	1926	-	59.23	5.06
PvGRAS141	Pavir.9NG699800.1.v5.1	Chr09N	69642372	69647267	4895	+	82.31	6.58
PvGRAS142	Pavir.9NG821300.1.v5.1	Chr09N	75895800	75899542	3742	-	59.59	6.02
PvGRAS143	Pavir.3NG203200.2.v5.1	Chr03N	57456847	57459324	2477	-	206.26	4.83
PvGRAS144	Pavir.8NG296200.2.v5.1	Chr08N	50587005	50588621	1616	+	76.15	8.97

## Sheet: supplementary Table 2
Supplementary Table 2. Ka and Ks ratios of the tandem amplification and segmental duplication PvGRAS gene pairs within the chromosome.
Gene pairs	Ka	Ks	Ka/Ks	Duplication Type	Selection Type
PvGRAS15vs.PvGRAS14	0.038008	0.06276	0.605601	Tandem	Purifying
PvGRAS26vs.PvGRAS27	0.154606	0.514151	0.300702	Tandem	Purifying
PvGRAS34vs.PvGRAS35	0.10536	0.417216	0.252531	Tandem	Purifying
PvGRAS46vs.PvGRAS47	0.381086	0.768648	0.495788	Tandem	Purifying
PvGRAS55vs.PvGRAS52	0.312663	0.944326	0.331097	Tandem	Purifying
PvGRAS64vs.PvGRAS66	0.114376	0.170512	0.670779	Tandem	Purifying
PvGRAS66vs.PvGRAS63	0.114376	0.170512	0.670779	Tandem	Purifying
PvGRAS104vs.PvGRAS105	0.027474	0.038478	0.714009	Tandem	Purifying
PvGRAS98vs.PvGRAS99	0.08708	0.235676	0.36949	Tandem	Purifying
PvGRAS91vs.PvGRAS90	0.251852	0.814553	0.30919	Tandem	Purifying
PvGRAS91vs.PvGRAS92	0.214324	0.885401	0.242065	Tandem	Purifying
PvGRAS92vs.PvGRAS93	0.371559	0.938506	0.395905	Tandem	Purifying
PvGRAS95vs.PvGRAS96	0.203505	0.774579	0.262729	Tandem	Purifying
PvGRAS118vs.PvGRAS119	0.199667	0.663965	0.300719	Tandem	Purifying
PvGRAS136vs.PvGRAS137	0.19463	0.569339	0.341852	Tandem	Purifying
PvGRAS107vs.PvGRAS108	0.23723	0.823689	0.288009	Tandem	Purifying
PvGRAS109vs.PvGRAS110	0.400782	0.972438	0.412142	Tandem	Purifying
PvGRAS4vs.PvGRAS9	0.033318	0.066574	0.50046	segmental	Purifying
PvGRAS10vs.PvGRAS18	0.015872	0.086302	0.183907	segmental	Purifying
PvGRAS11vs.PvGRAS19	0.028262	0.071583	0.394809	segmental	Purifying
PvGRAS12vs.PvGRAS20	0.013002	0.104517	0.124404	segmental	Purifying
PvGRAS13vs.PvGRAS21	0.014859	0.068606	0.21658	segmental	Purifying
PvGRAS15vs.PvGRAS22	0.039707	0.148698	0.267034	segmental	Purifying
PvGRAS15vs.PvGRAS26	0.867371	NaN	NaN	segmental	Purifying
PvGRAS23vs.PvGRAS49	0.035337	0.09756	0.362208	segmental	Purifying
PvGRAS23vs.PvGRAS85	0.003419	0.03522	0.09707	segmental	Purifying
PvGRAS24vs.PvGRAS36	0.526176	1.57982	0.33306	segmental	Purifying
PvGRAS24vs.PvGRAS88	0.882748	2.11168	0.418031	segmental	Purifying
PvGRAS24vs.PvGRAS103	0.461625	1.68527	0.273917	segmental	Purifying
PvGRAS25vs.PvGRAS39	0.036236	0.061754	0.586781	segmental	Purifying
PvGRAS28vs.PvGRAS41	0.437104	1.21816	0.358824	segmental	Purifying
PvGRAS31vs.PvGRAS62	0.376073	0.583988	0.643974	segmental	Purifying
PvGRAS31vs.PvGRAS73	0.377657	0.597955	0.631581	segmental	Purifying
PvGRAS32vs.PvGRAS43	0.038236	0.101379	0.377156	segmental	Purifying
PvGRAS32vs.PvGRAS103	1.02388	0.677336	1.51162	segmental	Purifying
PvGRAS33vs.PvGRAS44	0.022892	0.097858	0.233926	segmental	Purifying
PvGRAS34vs.PvGRAS53	0.087612	0.211954	0.413352	segmental	Purifying
PvGRAS56vs.PvGRAS59	0.090626	0.175202	0.517266	segmental	Purifying
PvGRAS57vs.PvGRAS60	0.021355	0.111861	0.190907	segmental	Purifying
PvGRAS58vs.PvGRAS61	0.072332	0.124633	0.580361	segmental	Purifying
PvGRAS62vs.PvGRAS73	0.018933	0.058566	0.323277	segmental	Purifying
PvGRAS67vs.PvGRAS71	0.013801	0.071357	0.193402	segmental	Purifying
PvGRAS67vs.PvGRAS81	0.73989	NaN	NaN	segmental	Purifying
PvGRAS68vs.PvGRAS70	0.018506	0.070969	0.260769	segmental	Purifying
PvGRAS69vs.PvGRAS72	0.030835	0.09928	0.310587	segmental	Purifying
PvGRAS77vs.PvGRAS80	0.038023	0.069548	0.546716	segmental	Purifying
PvGRAS79vs.PvGRAS83	0.018587	0.071096	0.261437	segmental	Purifying
PvGRAS87vs.PvGRAS103	0.530272	0.58599	0.904916	segmental	Purifying
PvGRAS88vs.PvGRAS104	0.01875	0.053784	0.348611	segmental	Purifying
PvGRAS115vs.PvGRAS134	0.009594	0.073242	0.130985	segmental	Purifying
PvGRAS117vs.PvGRAS132	0.014698	0.072991	0.201372	segmental	Purifying
PvGRAS118vs.PvGRAS136	0.046585	0.099653	0.467474	segmental	Purifying
PvGRAS122vs.PvGRAS139	0.09642	0.175884	0.548204	segmental	Purifying
PvGRAS124vs.PvGRAS130	0.034831	0.0781	0.445983	segmental	Purifying
PvGRAS125vs.PvGRAS141	0.032254	0.089436	0.360635	segmental	Purifying
PvGRAS128vs.PvGRAS142	0.013811	0.103069	0.134	segmental	Purifying
PvGRAS129vs.PvGRAS144	0.016428	0.060723	0.270537	segmental	Purifying
PvGRAS8vs.PvGRAS7	0	0	NaN	Tandem	Purifying
PvGRAS17vs.PvGRAS18	0	0	NaN	Tandem	Purifying
PvGRAS50vs.PvGRAS49	0	0	NaN	Tandem	Purifying
PvGRAS54vs.PvGRAS53	0	0	NaN	Tandem	Purifying
PvGRAS83vs.PvGRAS84	0	0	NaN	Tandem	Purifying
PvGRAS131vs.PvGRAS130	0	0	NaN	Tandem	Purifying
PvGRAS133vs.PvGRAS132	0	0	NaN	Tandem	Purifying
PvGRAS134vs.PvGRAS135	0	0	NaN	Tandem	Purifying

## Sheet: Supplementary Table 3
Supplementary Table 3. Data from psRNATarget of miRNA complementary to GRAS genes
miRNA_Acc.	Target_Acc.	Expectation	UPE$	miRNA_start	miRNA_end	Target_start	Target_end	miRNA_aligned_fragment	alignment	Target_aligned_fragment	Inhibition	Target_Desc.	Multiplicity
aly-miR171a-3p	Pavir.1NG390019.1.v5.1	0	23.15	1	21	1104	1124	UGAUUGAGCCGCGCCAAUAUC	:::::::::::::::::::::	GAUAUUGGCGCGGCUCAAUCA	Cleavage	+	1
aly-miR171a-3p	Pavir.4NG003100.2.v5.1	0	23.085	1	21	465	485	UGAUUGAGCCGCGCCAAUAUC	:::::::::::::::::::::	GAUAUUGGCGCGGCUCAAUCA	Cleavage	+	1
aly-miR171a-3p	Pavir.1NG390019.6.v5.1	0	23.15	1	21	987	1007	UGAUUGAGCCGCGCCAAUAUC	:::::::::::::::::::::	GAUAUUGGCGCGGCUCAAUCA	Cleavage	+	1
aly-miR171a-3p	Pavir.1KG431100.1.v5.1	0	22.394	1	21	1116	1136	UGAUUGAGCCGCGCCAAUAUC	:::::::::::::::::::::	GAUAUUGGCGCGGCUCAAUCA	Cleavage	+	1
ath-miR171a-3p	Pavir.1NG390019.6.v5.1	0	23.15	1	21	987	1007	UGAUUGAGCCGCGCCAAUAUC	:::::::::::::::::::::	GAUAUUGGCGCGGCUCAAUCA	Cleavage	+	1
ath-miR171a-3p	Pavir.1NG390019.1.v5.1	0	23.15	1	21	1104	1124	UGAUUGAGCCGCGCCAAUAUC	:::::::::::::::::::::	GAUAUUGGCGCGGCUCAAUCA	Cleavage	+	1
ath-miR171a-3p	Pavir.4NG003100.2.v5.1	0	23.085	1	21	465	485	UGAUUGAGCCGCGCCAAUAUC	:::::::::::::::::::::	GAUAUUGGCGCGGCUCAAUCA	Cleavage	+	1
ath-miR171a-3p	Pavir.1KG431100.1.v5.1	0	22.394	1	21	1116	1136	UGAUUGAGCCGCGCCAAUAUC	:::::::::::::::::::::	GAUAUUGGCGCGGCUCAAUCA	Cleavage	+	1
bdi-miR171a	Pavir.1NG390019.1.v5.1	0	23.15	1	21	1104	1124	UGAUUGAGCCGCGCCAAUAUC	:::::::::::::::::::::	GAUAUUGGCGCGGCUCAAUCA	Cleavage	+	1
bdi-miR171a	Pavir.1KG431100.1.v5.1	0	22.394	1	21	1116	1136	UGAUUGAGCCGCGCCAAUAUC	:::::::::::::::::::::	GAUAUUGGCGCGGCUCAAUCA	Cleavage	+	1
bdi-miR171a	Pavir.1NG390019.6.v5.1	0	23.15	1	21	987	1007	UGAUUGAGCCGCGCCAAUAUC	:::::::::::::::::::::	GAUAUUGGCGCGGCUCAAUCA	Cleavage	+	1
bdi-miR171a	Pavir.4NG003100.2.v5.1	0	23.085	1	21	465	485	UGAUUGAGCCGCGCCAAUAUC	:::::::::::::::::::::	GAUAUUGGCGCGGCUCAAUCA	Cleavage	+	1
bna-miR171f	Pavir.4NG003100.2.v5.1	0	23.085	1	21	465	485	UGAUUGAGCCGCGCCAAUAUC	:::::::::::::::::::::	GAUAUUGGCGCGGCUCAAUCA	Cleavage	+	1
bna-miR171f	Pavir.1NG390019.6.v5.1	0	23.15	1	21	987	1007	UGAUUGAGCCGCGCCAAUAUC	:::::::::::::::::::::	GAUAUUGGCGCGGCUCAAUCA	Cleavage	+	1
bna-miR171f	Pavir.1NG390019.1.v5.1	0	23.15	1	21	1104	1124	UGAUUGAGCCGCGCCAAUAUC	:::::::::::::::::::::	GAUAUUGGCGCGGCUCAAUCA	Cleavage	+	1
bna-miR171f	Pavir.1KG431100.1.v5.1	0	22.394	1	21	1116	1136	UGAUUGAGCCGCGCCAAUAUC	:::::::::::::::::::::	GAUAUUGGCGCGGCUCAAUCA	Cleavage	+	1
bna-miR171g	Pavir.1NG390019.6.v5.1	0	23.15	1	22	986	1007	UGAUUGAGCCGCGCCAAUAUCU	::::::::::::::::::::::	AGAUAUUGGCGCGGCUCAAUCA	Cleavage	+	1
bna-miR171g	Pavir.1NG390019.1.v5.1	0	23.15	1	22	1103	1124	UGAUUGAGCCGCGCCAAUAUCU	::::::::::::::::::::::	AGAUAUUGGCGCGGCUCAAUCA	Cleavage	+	1
bna-miR171g	Pavir.4NG003100.2.v5.1	0	23.085	1	22	464	485	UGAUUGAGCCGCGCCAAUAUCU	::::::::::::::::::::::	AGAUAUUGGCGCGGCUCAAUCA	Cleavage	+	1
bna-miR171g	Pavir.1KG431100.1.v5.1	0	22.394	1	22	1115	1136	UGAUUGAGCCGCGCCAAUAUCU	::::::::::::::::::::::	AGAUAUUGGCGCGGCUCAAUCA	Cleavage	+	1
bra-miR171e	Pavir.1KG431100.1.v5.1	0	22.394	1	21	1116	1136	UGAUUGAGCCGCGCCAAUAUC	:::::::::::::::::::::	GAUAUUGGCGCGGCUCAAUCA	Cleavage	+	1
bra-miR171e	Pavir.1NG390019.1.v5.1	0	23.15	1	21	1104	1124	UGAUUGAGCCGCGCCAAUAUC	:::::::::::::::::::::	GAUAUUGGCGCGGCUCAAUCA	Cleavage	+	1
bra-miR171e	Pavir.4NG003100.2.v5.1	0	23.085	1	21	465	485	UGAUUGAGCCGCGCCAAUAUC	:::::::::::::::::::::	GAUAUUGGCGCGGCUCAAUCA	Cleavage	+	1
bra-miR171e	Pavir.1NG390019.6.v5.1	0	23.15	1	21	987	1007	UGAUUGAGCCGCGCCAAUAUC	:::::::::::::::::::::	GAUAUUGGCGCGGCUCAAUCA	Cleavage	+	1
ccl-miR171	Pavir.1NG390019.1.v5.1	0	23.15	1	21	1104	1124	UGAUUGAGCCGCGCCAAUAUC	:::::::::::::::::::::	GAUAUUGGCGCGGCUCAAUCA	Cleavage	+	1
ccl-miR171	Pavir.4NG003100.2.v5.1	0	23.085	1	21	465	485	UGAUUGAGCCGCGCCAAUAUC	:::::::::::::::::::::	GAUAUUGGCGCGGCUCAAUCA	Cleavage	+	1
ccl-miR171	Pavir.1KG431100.1.v5.1	0	22.394	1	21	1116	1136	UGAUUGAGCCGCGCCAAUAUC	:::::::::::::::::::::	GAUAUUGGCGCGGCUCAAUCA	Cleavage	+	1
ccl-miR171	Pavir.1NG390019.6.v5.1	0	23.15	1	21	987	1007	UGAUUGAGCCGCGCCAAUAUC	:::::::::::::::::::::	GAUAUUGGCGCGGCUCAAUCA	Cleavage	+	1
cme-miR171a	Pavir.1NG390019.1.v5.1	0	23.15	1	21	1104	1124	UGAUUGAGCCGCGCCAAUAUC	:::::::::::::::::::::	GAUAUUGGCGCGGCUCAAUCA	Cleavage	+	1
cme-miR171a	Pavir.1NG390019.6.v5.1	0	23.15	1	21	987	1007	UGAUUGAGCCGCGCCAAUAUC	:::::::::::::::::::::	GAUAUUGGCGCGGCUCAAUCA	Cleavage	+	1
cme-miR171a	Pavir.1KG431100.1.v5.1	0	22.394	1	21	1116	1136	UGAUUGAGCCGCGCCAAUAUC	:::::::::::::::::::::	GAUAUUGGCGCGGCUCAAUCA	Cleavage	+	1
cme-miR171a	Pavir.4NG003100.2.v5.1	0	23.085	1	21	465	485	UGAUUGAGCCGCGCCAAUAUC	:::::::::::::::::::::	GAUAUUGGCGCGGCUCAAUCA	Cleavage	+	1
cme-miR171e	Pavir.1NG390019.1.v5.1	0	23.15	1	21	1104	1124	UGAUUGAGCCGCGCCAAUAUC	:::::::::::::::::::::	GAUAUUGGCGCGGCUCAAUCA	Cleavage	+	1
cme-miR171e	Pavir.1NG390019.6.v5.1	0	23.15	1	21	987	1007	UGAUUGAGCCGCGCCAAUAUC	:::::::::::::::::::::	GAUAUUGGCGCGGCUCAAUCA	Cleavage	+	1
cme-miR171e	Pavir.1KG431100.1.v5.1	0	22.394	1	21	1116	1136	UGAUUGAGCCGCGCCAAUAUC	:::::::::::::::::::::	GAUAUUGGCGCGGCUCAAUCA	Cleavage	+	1
cme-miR171e	Pavir.4NG003100.2.v5.1	0	23.085	1	21	465	485	UGAUUGAGCCGCGCCAAUAUC	:::::::::::::::::::::	GAUAUUGGCGCGGCUCAAUCA	Cleavage	+	1
cme-miR171g	Pavir.1NG390019.1.v5.1	0	23.15	1	21	1104	1124	UGAUUGAGCCGCGCCAAUAUC	:::::::::::::::::::::	GAUAUUGGCGCGGCUCAAUCA	Cleavage	+	1
cme-miR171g	Pavir.1NG390019.6.v5.1	0	23.15	1	21	987	1007	UGAUUGAGCCGCGCCAAUAUC	:::::::::::::::::::::	GAUAUUGGCGCGGCUCAAUCA	Cleavage	+	1
cme-miR171g	Pavir.1KG431100.1.v5.1	0	22.394	1	21	1116	1136	UGAUUGAGCCGCGCCAAUAUC	:::::::::::::::::::::	GAUAUUGGCGCGGCUCAAUCA	Cleavage	+	1
cme-miR171g	Pavir.4NG003100.2.v5.1	0	23.085	1	21	465	485	UGAUUGAGCCGCGCCAAUAUC	:::::::::::::::::::::	GAUAUUGGCGCGGCUCAAUCA	Cleavage	+	1
mdm-miR171c	Pavir.1KG431100.1.v5.1	0	22.394	1	21	1116	1136	UGAUUGAGCCGCGCCAAUAUC	:::::::::::::::::::::	GAUAUUGGCGCGGCUCAAUCA	Cleavage	+	1
mdm-miR171c	Pavir.1NG390019.1.v5.1	0	23.15	1	21	1104	1124	UGAUUGAGCCGCGCCAAUAUC	:::::::::::::::::::::	GAUAUUGGCGCGGCUCAAUCA	Cleavage	+	1
mdm-miR171c	Pavir.4NG003100.2.v5.1	0	23.085	1	21	465	485	UGAUUGAGCCGCGCCAAUAUC	:::::::::::::::::::::	GAUAUUGGCGCGGCUCAAUCA	Cleavage	+	1
mdm-miR171c	Pavir.1NG390019.6.v5.1	0	23.15	1	21	987	1007	UGAUUGAGCCGCGCCAAUAUC	:::::::::::::::::::::	GAUAUUGGCGCGGCUCAAUCA	Cleavage	+	1
mdm-miR171d	Pavir.1KG431100.1.v5.1	0	22.394	1	21	1116	1136	UGAUUGAGCCGCGCCAAUAUC	:::::::::::::::::::::	GAUAUUGGCGCGGCUCAAUCA	Cleavage	+	1
mdm-miR171d	Pavir.1NG390019.1.v5.1	0	23.15	1	21	1104	1124	UGAUUGAGCCGCGCCAAUAUC	:::::::::::::::::::::	GAUAUUGGCGCGGCUCAAUCA	Cleavage	+	1
mdm-miR171d	Pavir.1NG390019.6.v5.1	0	23.15	1	21	987	1007	UGAUUGAGCCGCGCCAAUAUC	:::::::::::::::::::::	GAUAUUGGCGCGGCUCAAUCA	Cleavage	+	1
mdm-miR171d	Pavir.4NG003100.2.v5.1	0	23.085	1	21	465	485	UGAUUGAGCCGCGCCAAUAUC	:::::::::::::::::::::	GAUAUUGGCGCGGCUCAAUCA	Cleavage	+	1
mdm-miR171e	Pavir.1KG431100.1.v5.1	0	22.394	1	21	1116	1136	UGAUUGAGCCGCGCCAAUAUC	:::::::::::::::::::::	GAUAUUGGCGCGGCUCAAUCA	Cleavage	+	1
mdm-miR171e	Pavir.1NG390019.1.v5.1	0	23.15	1	21	1104	1124	UGAUUGAGCCGCGCCAAUAUC	:::::::::::::::::::::	GAUAUUGGCGCGGCUCAAUCA	Cleavage	+	1
mdm-miR171e	Pavir.4NG003100.2.v5.1	0	23.085	1	21	465	485	UGAUUGAGCCGCGCCAAUAUC	:::::::::::::::::::::	GAUAUUGGCGCGGCUCAAUCA	Cleavage	+	1
mdm-miR171e	Pavir.1NG390019.6.v5.1	0	23.15	1	21	987	1007	UGAUUGAGCCGCGCCAAUAUC	:::::::::::::::::::::	GAUAUUGGCGCGGCUCAAUCA	Cleavage	+	1
osa-miR171a	Pavir.1NG390019.6.v5.1	0	23.15	1	21	987	1007	UGAUUGAGCCGCGCCAAUAUC	:::::::::::::::::::::	GAUAUUGGCGCGGCUCAAUCA	Cleavage	+	1
osa-miR171a	Pavir.4NG003100.2.v5.1	0	23.085	1	21	465	485	UGAUUGAGCCGCGCCAAUAUC	:::::::::::::::::::::	GAUAUUGGCGCGGCUCAAUCA	Cleavage	+	1
osa-miR171a	Pavir.1KG431100.1.v5.1	0	22.394	1	21	1116	1136	UGAUUGAGCCGCGCCAAUAUC	:::::::::::::::::::::	GAUAUUGGCGCGGCUCAAUCA	Cleavage	+	1
osa-miR171a	Pavir.1NG390019.1.v5.1	0	23.15	1	21	1104	1124	UGAUUGAGCCGCGCCAAUAUC	:::::::::::::::::::::	GAUAUUGGCGCGGCUCAAUCA	Cleavage	+	1
ppt-miR477a-5p	Pavir.5NG012540.1.v5.1	0	24.003	1	20	824	843	CUCUCCCUCAAAGGCUUCCA	::::::::::::::::::::	UGGAAGCCUUUGAGGGAGAG	Cleavage	+	1
ppt-miR477a-5p	Pavir.5KG732400.1.v5.1	0	23.896	1	20	962	981	CUCUCCCUCAAAGGCUUCCA	::::::::::::::::::::	UGGAAGCCUUUGAGGGAGAG	Cleavage	+	1
ppt-miR477b	Pavir.5NG012540.1.v5.1	0	24.003	1	20	824	843	CUCUCCCUCAAAGGCUUCCA	::::::::::::::::::::	UGGAAGCCUUUGAGGGAGAG	Cleavage	+	1
ppt-miR477b	Pavir.5KG732400.1.v5.1	0	23.896	1	20	962	981	CUCUCCCUCAAAGGCUUCCA	::::::::::::::::::::	UGGAAGCCUUUGAGGGAGAG	Cleavage	+	1
ppt-miR477c	Pavir.5NG012540.1.v5.1	0	24.003	1	20	824	843	CUCUCCCUCAAAGGCUUCCA	::::::::::::::::::::	UGGAAGCCUUUGAGGGAGAG	Cleavage	+	1
ppt-miR477c	Pavir.5KG732400.1.v5.1	0	23.896	1	20	962	981	CUCUCCCUCAAAGGCUUCCA	::::::::::::::::::::	UGGAAGCCUUUGAGGGAGAG	Cleavage	+	1
ppt-miR477d	Pavir.5NG012540.1.v5.1	0	24.003	1	20	824	843	CUCUCCCUCAAAGGCUUCCA	::::::::::::::::::::	UGGAAGCCUUUGAGGGAGAG	Cleavage	+	1
ppt-miR477d	Pavir.5KG732400.1.v5.1	0	23.896	1	20	962	981	CUCUCCCUCAAAGGCUUCCA	::::::::::::::::::::	UGGAAGCCUUUGAGGGAGAG	Cleavage	+	1
ppt-miR477e	Pavir.5NG012540.1.v5.1	0	24.003	1	20	824	843	CUCUCCCUCAAAGGCUUCCA	::::::::::::::::::::	UGGAAGCCUUUGAGGGAGAG	Cleavage	+	1
ppt-miR477e	Pavir.5KG732400.1.v5.1	0	23.896	1	20	962	981	CUCUCCCUCAAAGGCUUCCA	::::::::::::::::::::	UGGAAGCCUUUGAGGGAGAG	Cleavage	+	1
ppt-miR477h	Pavir.5KG732400.1.v5.1	0	22.41	1	19	962	980	UCUCCCUCAAAGGCUUCCA	:::::::::::::::::::	UGGAAGCCUUUGAGGGAGA	Cleavage	+	1
ppt-miR477h	Pavir.5NG012540.1.v5.1	0	22.086	1	19	824	842	UCUCCCUCAAAGGCUUCCA	:::::::::::::::::::	UGGAAGCCUUUGAGGGAGA	Cleavage	+	1
sbi-miR171g	Pavir.1NG390019.1.v5.1	0	23.15	1	21	1104	1124	UGAUUGAGCCGCGCCAAUAUC	:::::::::::::::::::::	GAUAUUGGCGCGGCUCAAUCA	Cleavage	+	1
sbi-miR171g	Pavir.4NG003100.2.v5.1	0	23.085	1	21	465	485	UGAUUGAGCCGCGCCAAUAUC	:::::::::::::::::::::	GAUAUUGGCGCGGCUCAAUCA	Cleavage	+	1
sbi-miR171g	Pavir.1NG390019.6.v5.1	0	23.15	1	21	987	1007	UGAUUGAGCCGCGCCAAUAUC	:::::::::::::::::::::	GAUAUUGGCGCGGCUCAAUCA	Cleavage	+	1
sbi-miR171g	Pavir.1KG431100.1.v5.1	0	22.394	1	21	1116	1136	UGAUUGAGCCGCGCCAAUAUC	:::::::::::::::::::::	GAUAUUGGCGCGGCUCAAUCA	Cleavage	+	1
sbi-miR171j	Pavir.1KG431100.1.v5.1	0	22.394	1	21	1116	1136	UGAUUGAGCCGCGCCAAUAUC	:::::::::::::::::::::	GAUAUUGGCGCGGCUCAAUCA	Cleavage	+	1
sbi-miR171j	Pavir.1NG390019.1.v5.1	0	23.15	1	21	1104	1124	UGAUUGAGCCGCGCCAAUAUC	:::::::::::::::::::::	GAUAUUGGCGCGGCUCAAUCA	Cleavage	+	1
sbi-miR171j	Pavir.1NG390019.6.v5.1	0	23.15	1	21	987	1007	UGAUUGAGCCGCGCCAAUAUC	:::::::::::::::::::::	GAUAUUGGCGCGGCUCAAUCA	Cleavage	+	1
sbi-miR171j	Pavir.4NG003100.2.v5.1	0	23.085	1	21	465	485	UGAUUGAGCCGCGCCAAUAUC	:::::::::::::::::::::	GAUAUUGGCGCGGCUCAAUCA	Cleavage	+	1
tcc-miR171a	Pavir.1NG390019.6.v5.1	0	23.15	1	21	987	1007	UGAUUGAGCCGCGCCAAUAUC	:::::::::::::::::::::	GAUAUUGGCGCGGCUCAAUCA	Cleavage	+	1
tcc-miR171a	Pavir.1KG431100.1.v5.1	0	22.394	1	21	1116	1136	UGAUUGAGCCGCGCCAAUAUC	:::::::::::::::::::::	GAUAUUGGCGCGGCUCAAUCA	Cleavage	+	1
tcc-miR171a	Pavir.1NG390019.1.v5.1	0	23.15	1	21	1104	1124	UGAUUGAGCCGCGCCAAUAUC	:::::::::::::::::::::	GAUAUUGGCGCGGCUCAAUCA	Cleavage	+	1
tcc-miR171a	Pavir.4NG003100.2.v5.1	0	23.085	1	21	465	485	UGAUUGAGCCGCGCCAAUAUC	:::::::::::::::::::::	GAUAUUGGCGCGGCUCAAUCA	Cleavage	+	1
vvi-miR171e	Pavir.1KG431100.1.v5.1	0	22.394	1	21	1116	1136	UGAUUGAGCCGCGCCAAUAUC	:::::::::::::::::::::	GAUAUUGGCGCGGCUCAAUCA	Cleavage	+	1
vvi-miR171e	Pavir.1NG390019.6.v5.1	0	23.15	1	21	987	1007	UGAUUGAGCCGCGCCAAUAUC	:::::::::::::::::::::	GAUAUUGGCGCGGCUCAAUCA	Cleavage	+	1
vvi-miR171e	Pavir.1NG390019.1.v5.1	0	23.15	1	21	1104	1124	UGAUUGAGCCGCGCCAAUAUC	:::::::::::::::::::::	GAUAUUGGCGCGGCUCAAUCA	Cleavage	+	1
vvi-miR171e	Pavir.4NG003100.2.v5.1	0	23.085	1	21	465	485	UGAUUGAGCCGCGCCAAUAUC	:::::::::::::::::::::	GAUAUUGGCGCGGCUCAAUCA	Cleavage	+	1
zma-miR171a-3p	Pavir.1NG390019.6.v5.1	0	23.15	1	20	988	1007	UGAUUGAGCCGCGCCAAUAU	::::::::::::::::::::	AUAUUGGCGCGGCUCAAUCA	Cleavage	+	1
zma-miR171a-3p	Pavir.1KG431100.1.v5.1	0	22.394	1	20	1117	1136	UGAUUGAGCCGCGCCAAUAU	::::::::::::::::::::	AUAUUGGCGCGGCUCAAUCA	Cleavage	+	1
zma-miR171a-3p	Pavir.1NG390019.1.v5.1	0	23.15	1	20	1105	1124	UGAUUGAGCCGCGCCAAUAU	::::::::::::::::::::	AUAUUGGCGCGGCUCAAUCA	Cleavage	+	1
zma-miR171a-3p	Pavir.4NG003100.2.v5.1	0	23.085	1	20	466	485	UGAUUGAGCCGCGCCAAUAU	::::::::::::::::::::	AUAUUGGCGCGGCUCAAUCA	Cleavage	+	1
zma-miR171n-3p	Pavir.1KG431100.1.v5.1	0	22.394	1	21	1116	1136	UGAUUGAGCCGCGCCAAUAUC	:::::::::::::::::::::	GAUAUUGGCGCGGCUCAAUCA	Cleavage	+	1
zma-miR171n-3p	Pavir.1NG390019.6.v5.1	0	23.15	1	21	987	1007	UGAUUGAGCCGCGCCAAUAUC	:::::::::::::::::::::	GAUAUUGGCGCGGCUCAAUCA	Cleavage	+	1
zma-miR171n-3p	Pavir.1NG390019.1.v5.1	0	23.15	1	21	1104	1124	UGAUUGAGCCGCGCCAAUAUC	:::::::::::::::::::::	GAUAUUGGCGCGGCUCAAUCA	Cleavage	+	1
zma-miR171n-3p	Pavir.4NG003100.2.v5.1	0	23.085	1	21	465	485	UGAUUGAGCCGCGCCAAUAUC	:::::::::::::::::::::	GAUAUUGGCGCGGCUCAAUCA	Cleavage	+	1
aqc-miR171a	Pavir.1NG390019.6.v5.1	0.5	23.15	1	21	987	1007	UGAUUGAGCCGUGCCAAUAUC	:::::::::.:::::::::::	GAUAUUGGCGCGGCUCAAUCA	Cleavage	+	1
aqc-miR171a	Pavir.1KG431100.1.v5.1	0.5	22.394	1	21	1116	1136	UGAUUGAGCCGUGCCAAUAUC	:::::::::.:::::::::::	GAUAUUGGCGCGGCUCAAUCA	Cleavage	+	1
aqc-miR171a	Pavir.1NG390019.1.v5.1	0.5	23.15	1	21	1104	1124	UGAUUGAGCCGUGCCAAUAUC	:::::::::.:::::::::::	GAUAUUGGCGCGGCUCAAUCA	Cleavage	+	1
aqc-miR171a	Pavir.4NG003100.2.v5.1	0.5	23.085	1	21	465	485	UGAUUGAGCCGUGCCAAUAUC	:::::::::.:::::::::::	GAUAUUGGCGCGGCUCAAUCA	Cleavage	+	1
aqc-miR171b	Pavir.1NG390019.1.v5.1	0.5	23.15	1	21	1104	1124	UGAUUGAGCCGUGCCAAUAUC	:::::::::.:::::::::::	GAUAUUGGCGCGGCUCAAUCA	Cleavage	+	1
aqc-miR171b	Pavir.1NG390019.6.v5.1	0.5	23.15	1	21	987	1007	UGAUUGAGCCGUGCCAAUAUC	:::::::::.:::::::::::	GAUAUUGGCGCGGCUCAAUCA	Cleavage	+	1
aqc-miR171b	Pavir.1KG431100.1.v5.1	0.5	22.394	1	21	1116	1136	UGAUUGAGCCGUGCCAAUAUC	:::::::::.:::::::::::	GAUAUUGGCGCGGCUCAAUCA	Cleavage	+	1
aqc-miR171b	Pavir.4NG003100.2.v5.1	0.5	23.085	1	21	465	485	UGAUUGAGCCGUGCCAAUAUC	:::::::::.:::::::::::	GAUAUUGGCGCGGCUCAAUCA	Cleavage	+	1
aqc-miR171d	Pavir.4NG003100.2.v5.1	0.5	23.085	1	21	465	485	UGAUUGAGCCGUGCCAAUAUC	:::::::::.:::::::::::	GAUAUUGGCGCGGCUCAAUCA	Cleavage	+	1
aqc-miR171d	Pavir.1NG390019.1.v5.1	0.5	23.15	1	21	1104	1124	UGAUUGAGCCGUGCCAAUAUC	:::::::::.:::::::::::	GAUAUUGGCGCGGCUCAAUCA	Cleavage	+	1
aqc-miR171d	Pavir.1NG390019.6.v5.1	0.5	23.15	1	21	987	1007	UGAUUGAGCCGUGCCAAUAUC	:::::::::.:::::::::::	GAUAUUGGCGCGGCUCAAUCA	Cleavage	+	1
aqc-miR171d	Pavir.1KG431100.1.v5.1	0.5	22.394	1	21	1116	1136	UGAUUGAGCCGUGCCAAUAUC	:::::::::.:::::::::::	GAUAUUGGCGCGGCUCAAUCA	Cleavage	+	1
ata-miR171b-3p	Pavir.1NG390019.1.v5.1	0.5	23.15	1	21	1104	1124	UGAUUGAGCCGUGCCAAUAUC	:::::::::.:::::::::::	GAUAUUGGCGCGGCUCAAUCA	Cleavage	+	1
ata-miR171b-3p	Pavir.4NG003100.2.v5.1	0.5	23.085	1	21	465	485	UGAUUGAGCCGUGCCAAUAUC	:::::::::.:::::::::::	GAUAUUGGCGCGGCUCAAUCA	Cleavage	+	1
ata-miR171b-3p	Pavir.1NG390019.6.v5.1	0.5	23.15	1	21	987	1007	UGAUUGAGCCGUGCCAAUAUC	:::::::::.:::::::::::	GAUAUUGGCGCGGCUCAAUCA	Cleavage	+	1
ata-miR171b-3p	Pavir.1KG431100.1.v5.1	0.5	22.394	1	21	1116	1136	UGAUUGAGCCGUGCCAAUAUC	:::::::::.:::::::::::	GAUAUUGGCGCGGCUCAAUCA	Cleavage	+	1
ata-miR171d-3p	Pavir.1NG390019.6.v5.1	0.5	23.15	1	21	987	1007	UGAUUGAGCCGUGCCAAUAUC	:::::::::.:::::::::::	GAUAUUGGCGCGGCUCAAUCA	Cleavage	+	1
ata-miR171d-3p	Pavir.1KG431100.1.v5.1	0.5	22.394	1	21	1116	1136	UGAUUGAGCCGUGCCAAUAUC	:::::::::.:::::::::::	GAUAUUGGCGCGGCUCAAUCA	Cleavage	+	1
ata-miR171d-3p	Pavir.1NG390019.1.v5.1	0.5	23.15	1	21	1104	1124	UGAUUGAGCCGUGCCAAUAUC	:::::::::.:::::::::::	GAUAUUGGCGCGGCUCAAUCA	Cleavage	+	1
ata-miR171d-3p	Pavir.4NG003100.2.v5.1	0.5	23.085	1	21	465	485	UGAUUGAGCCGUGCCAAUAUC	:::::::::.:::::::::::	GAUAUUGGCGCGGCUCAAUCA	Cleavage	+	1
bdi-miR171b	Pavir.1KG431100.1.v5.1	0.5	22.394	1	21	1116	1136	UGAUUGAGCCGUGCCAAUAUC	:::::::::.:::::::::::	GAUAUUGGCGCGGCUCAAUCA	Cleavage	+	1
bdi-miR171b	Pavir.1NG390019.1.v5.1	0.5	23.15	1	21	1104	1124	UGAUUGAGCCGUGCCAAUAUC	:::::::::.:::::::::::	GAUAUUGGCGCGGCUCAAUCA	Cleavage	+	1
bdi-miR171b	Pavir.4NG003100.2.v5.1	0.5	23.085	1	21	465	485	UGAUUGAGCCGUGCCAAUAUC	:::::::::.:::::::::::	GAUAUUGGCGCGGCUCAAUCA	Cleavage	+	1
bdi-miR171b	Pavir.1NG390019.6.v5.1	0.5	23.15	1	21	987	1007	UGAUUGAGCCGUGCCAAUAUC	:::::::::.:::::::::::	GAUAUUGGCGCGGCUCAAUCA	Cleavage	+	1
bdi-miR171c-3p	Pavir.4NG003100.2.v5.1	0.5	23.085	1	21	465	485	UGAUUGAGCCGUGCCAAUAUC	:::::::::.:::::::::::	GAUAUUGGCGCGGCUCAAUCA	Cleavage	+	1
bdi-miR171c-3p	Pavir.1KG431100.1.v5.1	0.5	22.394	1	21	1116	1136	UGAUUGAGCCGUGCCAAUAUC	:::::::::.:::::::::::	GAUAUUGGCGCGGCUCAAUCA	Cleavage	+	1
bdi-miR171c-3p	Pavir.1NG390019.6.v5.1	0.5	23.15	1	21	987	1007	UGAUUGAGCCGUGCCAAUAUC	:::::::::.:::::::::::	GAUAUUGGCGCGGCUCAAUCA	Cleavage	+	1
bdi-miR171c-3p	Pavir.1NG390019.1.v5.1	0.5	23.15	1	21	1104	1124	UGAUUGAGCCGUGCCAAUAUC	:::::::::.:::::::::::	GAUAUUGGCGCGGCUCAAUCA	Cleavage	+	1
bdi-miR171d-3p	Pavir.1KG431100.1.v5.1	0.5	22.394	1	21	1116	1136	UGAUUGAGCCGUGCCAAUAUC	:::::::::.:::::::::::	GAUAUUGGCGCGGCUCAAUCA	Cleavage	+	1
bdi-miR171d-3p	Pavir.1NG390019.6.v5.1	0.5	23.15	1	21	987	1007	UGAUUGAGCCGUGCCAAUAUC	:::::::::.:::::::::::	GAUAUUGGCGCGGCUCAAUCA	Cleavage	+	1
bdi-miR171d-3p	Pavir.1NG390019.1.v5.1	0.5	23.15	1	21	1104	1124	UGAUUGAGCCGUGCCAAUAUC	:::::::::.:::::::::::	GAUAUUGGCGCGGCUCAAUCA	Cleavage	+	1
bdi-miR171d-3p	Pavir.4NG003100.2.v5.1	0.5	23.085	1	21	465	485	UGAUUGAGCCGUGCCAAUAUC	:::::::::.:::::::::::	GAUAUUGGCGCGGCUCAAUCA	Cleavage	+	1
bdi-miR171e	Pavir.1NG390019.1.v5.1	0.5	23.15	1	21	1104	1124	UGAUUGAGCCGUGCCAAUAUC	:::::::::.:::::::::::	GAUAUUGGCGCGGCUCAAUCA	Cleavage	+	1
bdi-miR171e	Pavir.4NG003100.2.v5.1	0.5	23.085	1	21	465	485	UGAUUGAGCCGUGCCAAUAUC	:::::::::.:::::::::::	GAUAUUGGCGCGGCUCAAUCA	Cleavage	+	1
bdi-miR171e	Pavir.1KG431100.1.v5.1	0.5	22.394	1	21	1116	1136	UGAUUGAGCCGUGCCAAUAUC	:::::::::.:::::::::::	GAUAUUGGCGCGGCUCAAUCA	Cleavage	+	1
bdi-miR171e	Pavir.1NG390019.6.v5.1	0.5	23.15	1	21	987	1007	UGAUUGAGCCGUGCCAAUAUC	:::::::::.:::::::::::	GAUAUUGGCGCGGCUCAAUCA	Cleavage	+	1
cme-miR171c	Pavir.1NG390019.1.v5.1	0.5	23.15	1	21	1104	1124	UGAUUGAGCCGUGCCAAUAUC	:::::::::.:::::::::::	GAUAUUGGCGCGGCUCAAUCA	Cleavage	+	1
cme-miR171c	Pavir.4NG003100.2.v5.1	0.5	23.085	1	21	465	485	UGAUUGAGCCGUGCCAAUAUC	:::::::::.:::::::::::	GAUAUUGGCGCGGCUCAAUCA	Cleavage	+	1
cme-miR171c	Pavir.1KG431100.1.v5.1	0.5	22.394	1	21	1116	1136	UGAUUGAGCCGUGCCAAUAUC	:::::::::.:::::::::::	GAUAUUGGCGCGGCUCAAUCA	Cleavage	+	1
cme-miR171c	Pavir.1NG390019.6.v5.1	0.5	23.15	1	21	987	1007	UGAUUGAGCCGUGCCAAUAUC	:::::::::.:::::::::::	GAUAUUGGCGCGGCUCAAUCA	Cleavage	+	1
cme-miR171f	Pavir.1KG431100.1.v5.1	0.5	22.394	1	21	1116	1136	UGAUUGAGCCGUGCCAAUAUC	:::::::::.:::::::::::	GAUAUUGGCGCGGCUCAAUCA	Cleavage	+	1
cme-miR171f	Pavir.1NG390019.1.v5.1	0.5	23.15	1	21	1104	1124	UGAUUGAGCCGUGCCAAUAUC	:::::::::.:::::::::::	GAUAUUGGCGCGGCUCAAUCA	Cleavage	+	1
cme-miR171f	Pavir.4NG003100.2.v5.1	0.5	23.085	1	21	465	485	UGAUUGAGCCGUGCCAAUAUC	:::::::::.:::::::::::	GAUAUUGGCGCGGCUCAAUCA	Cleavage	+	1
cme-miR171f	Pavir.1NG390019.6.v5.1	0.5	23.15	1	21	987	1007	UGAUUGAGCCGUGCCAAUAUC	:::::::::.:::::::::::	GAUAUUGGCGCGGCUCAAUCA	Cleavage	+	1
cme-miR171h	Pavir.1NG390019.1.v5.1	0.5	23.15	1	21	1104	1124	UGAUUGAGCCGCGUCAAUAUC	:::::::.:::::::::::::	GAUAUUGGCGCGGCUCAAUCA	Cleavage	+	1
cme-miR171h	Pavir.1NG390019.6.v5.1	0.5	23.15	1	21	987	1007	UGAUUGAGCCGCGUCAAUAUC	:::::::.:::::::::::::	GAUAUUGGCGCGGCUCAAUCA	Cleavage	+	1
cme-miR171h	Pavir.4NG003100.2.v5.1	0.5	23.085	1	21	465	485	UGAUUGAGCCGCGUCAAUAUC	:::::::.:::::::::::::	GAUAUUGGCGCGGCUCAAUCA	Cleavage	+	1
cme-miR171h	Pavir.1KG431100.1.v5.1	0.5	22.394	1	21	1116	1136	UGAUUGAGCCGCGUCAAUAUC	:::::::.:::::::::::::	GAUAUUGGCGCGGCUCAAUCA	Cleavage	+	1
cme-miR477b	Pavir.5KG732400.1.v5.1	0.5	23.896	1	20	962	981	CUCUCCCUCAAAGGCUUCUG	..::::::::::::::::::	UGGAAGCCUUUGAGGGAGAG	Cleavage	+	1
cme-miR477b	Pavir.5NG012540.1.v5.1	0.5	24.003	1	20	824	843	CUCUCCCUCAAAGGCUUCUG	..::::::::::::::::::	UGGAAGCCUUUGAGGGAGAG	Cleavage	+	1
cpa-miR171a	Pavir.1NG390019.1.v5.1	0.5	23.15	1	21	1104	1124	UGAUUGAGCCGUGCCAAUAUC	:::::::::.:::::::::::	GAUAUUGGCGCGGCUCAAUCA	Cleavage	+	1
cpa-miR171a	Pavir.4NG003100.2.v5.1	0.5	23.085	1	21	465	485	UGAUUGAGCCGUGCCAAUAUC	:::::::::.:::::::::::	GAUAUUGGCGCGGCUCAAUCA	Cleavage	+	1
cpa-miR171a	Pavir.1KG431100.1.v5.1	0.5	22.394	1	21	1116	1136	UGAUUGAGCCGUGCCAAUAUC	:::::::::.:::::::::::	GAUAUUGGCGCGGCUCAAUCA	Cleavage	+	1
cpa-miR171a	Pavir.1NG390019.6.v5.1	0.5	23.15	1	21	987	1007	UGAUUGAGCCGUGCCAAUAUC	:::::::::.:::::::::::	GAUAUUGGCGCGGCUCAAUCA	Cleavage	+	1
cpa-miR171b	Pavir.1NG390019.6.v5.1	0.5	23.15	1	21	987	1007	UGAUUGAGCCGUGCCAAUAUC	:::::::::.:::::::::::	GAUAUUGGCGCGGCUCAAUCA	Cleavage	+	1
cpa-miR171b	Pavir.1NG390019.1.v5.1	0.5	23.15	1	21	1104	1124	UGAUUGAGCCGUGCCAAUAUC	:::::::::.:::::::::::	GAUAUUGGCGCGGCUCAAUCA	Cleavage	+	1
cpa-miR171b	Pavir.4NG003100.2.v5.1	0.5	23.085	1	21	465	485	UGAUUGAGCCGUGCCAAUAUC	:::::::::.:::::::::::	GAUAUUGGCGCGGCUCAAUCA	Cleavage	+	1
cpa-miR171b	Pavir.1KG431100.1.v5.1	0.5	22.394	1	21	1116	1136	UGAUUGAGCCGUGCCAAUAUC	:::::::::.:::::::::::	GAUAUUGGCGCGGCUCAAUCA	Cleavage	+	1
cpa-miR171c	Pavir.1NG390019.6.v5.1	0.5	23.15	1	21	987	1007	UGAUUGAGCCGUGCCAAUAUC	:::::::::.:::::::::::	GAUAUUGGCGCGGCUCAAUCA	Cleavage	+	1
cpa-miR171c	Pavir.1KG431100.1.v5.1	0.5	22.394	1	21	1116	1136	UGAUUGAGCCGUGCCAAUAUC	:::::::::.:::::::::::	GAUAUUGGCGCGGCUCAAUCA	Cleavage	+	1
cpa-miR171c	Pavir.4NG003100.2.v5.1	0.5	23.085	1	21	465	485	UGAUUGAGCCGUGCCAAUAUC	:::::::::.:::::::::::	GAUAUUGGCGCGGCUCAAUCA	Cleavage	+	1
cpa-miR171c	Pavir.1NG390019.1.v5.1	0.5	23.15	1	21	1104	1124	UGAUUGAGCCGUGCCAAUAUC	:::::::::.:::::::::::	GAUAUUGGCGCGGCUCAAUCA	Cleavage	+	1
cpa-miR171d	Pavir.4NG003100.2.v5.1	0.5	23.085	1	21	465	485	UGAUUGAGCCGUGCCAAUAUC	:::::::::.:::::::::::	GAUAUUGGCGCGGCUCAAUCA	Cleavage	+	1
cpa-miR171d	Pavir.1NG390019.1.v5.1	0.5	23.15	1	21	1104	1124	UGAUUGAGCCGUGCCAAUAUC	:::::::::.:::::::::::	GAUAUUGGCGCGGCUCAAUCA	Cleavage	+	1
cpa-miR171d	Pavir.1NG390019.6.v5.1	0.5	23.15	1	21	987	1007	UGAUUGAGCCGUGCCAAUAUC	:::::::::.:::::::::::	GAUAUUGGCGCGGCUCAAUCA	Cleavage	+	1
cpa-miR171d	Pavir.1KG431100.1.v5.1	0.5	22.394	1	21	1116	1136	UGAUUGAGCCGUGCCAAUAUC	:::::::::.:::::::::::	GAUAUUGGCGCGGCUCAAUCA	Cleavage	+	1
crt-miR171	Pavir.1KG431100.1.v5.1	0.5	22.394	1	21	1116	1136	UGAUUGAGCCGUGCCAAUAUC	:::::::::.:::::::::::	GAUAUUGGCGCGGCUCAAUCA	Cleavage	+	1
crt-miR171	Pavir.1NG390019.1.v5.1	0.5	23.15	1	21	1104	1124	UGAUUGAGCCGUGCCAAUAUC	:::::::::.:::::::::::	GAUAUUGGCGCGGCUCAAUCA	Cleavage	+	1
crt-miR171	Pavir.1NG390019.6.v5.1	0.5	23.15	1	21	987	1007	UGAUUGAGCCGUGCCAAUAUC	:::::::::.:::::::::::	GAUAUUGGCGCGGCUCAAUCA	Cleavage	+	1
crt-miR171	Pavir.4NG003100.2.v5.1	0.5	23.085	1	21	465	485	UGAUUGAGCCGUGCCAAUAUC	:::::::::.:::::::::::	GAUAUUGGCGCGGCUCAAUCA	Cleavage	+	1
ctr-miR171	Pavir.7KG283500.3.v5.1	0.5	22.319	1	21	1134	1154	UUGAGCCGCGUCAAUAUCUCC	:::::::::.::::::::::	AGAGAUAUUGGCGCGGCUCAA	Cleavage	+	1
ctr-miR171	Pavir.7NG276500.2.v5.1	0.5	22.199	1	21	1134	1154	UUGAGCCGCGUCAAUAUCUCC	:::::::::.::::::::::	AGAGAUAUUGGCGCGGCUCAA	Cleavage	+	1
ctr-miR171	Pavir.4NG003100.2.v5.1	0.5	23.727	1	21	462	482	UUGAGCCGCGUCAAUAUCUCC	:::::::::.::::::::::	CGAGAUAUUGGCGCGGCUCAA	Cleavage	+	1
far-miR171	Pavir.1NG390019.6.v5.1	0.5	23.15	1	21	987	1007	UGAUUGAGCCGUGCCAAUAUC	:::::::::.:::::::::::	GAUAUUGGCGCGGCUCAAUCA	Cleavage	+	1
far-miR171	Pavir.1KG431100.1.v5.1	0.5	22.394	1	21	1116	1136	UGAUUGAGCCGUGCCAAUAUC	:::::::::.:::::::::::	GAUAUUGGCGCGGCUCAAUCA	Cleavage	+	1
far-miR171	Pavir.1NG390019.1.v5.1	0.5	23.15	1	21	1104	1124	UGAUUGAGCCGUGCCAAUAUC	:::::::::.:::::::::::	GAUAUUGGCGCGGCUCAAUCA	Cleavage	+	1
far-miR171	Pavir.4NG003100.2.v5.1	0.5	23.085	1	21	465	485	UGAUUGAGCCGUGCCAAUAUC	:::::::::.:::::::::::	GAUAUUGGCGCGGCUCAAUCA	Cleavage	+	1
gma-miR171e	Pavir.1NG390019.1.v5.1	0.5	23.15	1	21	1104	1124	UGAUUGAGCCGUGCCAAUAUC	:::::::::.:::::::::::	GAUAUUGGCGCGGCUCAAUCA	Cleavage	+	1
gma-miR171e	Pavir.4NG003100.2.v5.1	0.5	23.085	1	21	465	485	UGAUUGAGCCGUGCCAAUAUC	:::::::::.:::::::::::	GAUAUUGGCGCGGCUCAAUCA	Cleavage	+	1
gma-miR171e	Pavir.1KG431100.1.v5.1	0.5	22.394	1	21	1116	1136	UGAUUGAGCCGUGCCAAUAUC	:::::::::.:::::::::::	GAUAUUGGCGCGGCUCAAUCA	Cleavage	+	1
gma-miR171e	Pavir.1NG390019.6.v5.1	0.5	23.15	1	21	987	1007	UGAUUGAGCCGUGCCAAUAUC	:::::::::.:::::::::::	GAUAUUGGCGCGGCUCAAUCA	Cleavage	+	1
gma-miR171f	Pavir.1NG390019.1.v5.1	0.5	23.15	1	21	1104	1124	UGAUUGAGCCGUGCCAAUAUC	:::::::::.:::::::::::	GAUAUUGGCGCGGCUCAAUCA	Cleavage	+	1
gma-miR171f	Pavir.1NG390019.6.v5.1	0.5	23.15	1	21	987	1007	UGAUUGAGCCGUGCCAAUAUC	:::::::::.:::::::::::	GAUAUUGGCGCGGCUCAAUCA	Cleavage	+	1
gma-miR171f	Pavir.1KG431100.1.v5.1	0.5	22.394	1	21	1116	1136	UGAUUGAGCCGUGCCAAUAUC	:::::::::.:::::::::::	GAUAUUGGCGCGGCUCAAUCA	Cleavage	+	1
gma-miR171f	Pavir.4NG003100.2.v5.1	0.5	23.085	1	21	465	485	UGAUUGAGCCGUGCCAAUAUC	:::::::::.:::::::::::	GAUAUUGGCGCGGCUCAAUCA	Cleavage	+	1
gma-miR171g	Pavir.1KG431100.1.v5.1	0.5	22.394	1	21	1116	1136	UGAUUGAGCCGUGCCAAUAUC	:::::::::.:::::::::::	GAUAUUGGCGCGGCUCAAUCA	Cleavage	+	1
gma-miR171g	Pavir.1NG390019.6.v5.1	0.5	23.15	1	21	987	1007	UGAUUGAGCCGUGCCAAUAUC	:::::::::.:::::::::::	GAUAUUGGCGCGGCUCAAUCA	Cleavage	+	1
gma-miR171g	Pavir.1NG390019.1.v5.1	0.5	23.15	1	21	1104	1124	UGAUUGAGCCGUGCCAAUAUC	:::::::::.:::::::::::	GAUAUUGGCGCGGCUCAAUCA	Cleavage	+	1
gma-miR171g	Pavir.4NG003100.2.v5.1	0.5	23.085	1	21	465	485	UGAUUGAGCCGUGCCAAUAUC	:::::::::.:::::::::::	GAUAUUGGCGCGGCUCAAUCA	Cleavage	+	1
gma-miR171j-3p	Pavir.1NG390019.1.v5.1	0.5	23.15	1	21	1104	1124	UGAUUGAGCCGUGCCAAUAUC	:::::::::.:::::::::::	GAUAUUGGCGCGGCUCAAUCA	Cleavage	+	1
gma-miR171j-3p	Pavir.4NG003100.2.v5.1	0.5	23.085	1	21	465	485	UGAUUGAGCCGUGCCAAUAUC	:::::::::.:::::::::::	GAUAUUGGCGCGGCUCAAUCA	Cleavage	+	1
gma-miR171j-3p	Pavir.1NG390019.6.v5.1	0.5	23.15	1	21	987	1007	UGAUUGAGCCGUGCCAAUAUC	:::::::::.:::::::::::	GAUAUUGGCGCGGCUCAAUCA	Cleavage	+	1
gma-miR171j-3p	Pavir.1KG431100.1.v5.1	0.5	22.394	1	21	1116	1136	UGAUUGAGCCGUGCCAAUAUC	:::::::::.:::::::::::	GAUAUUGGCGCGGCUCAAUCA	Cleavage	+	1
gma-miR171m	Pavir.7NG276500.2.v5.1	0.5	22.199	1	21	1134	1154	UUGAGCCGCGUCAAUAUCUCA	:::::::::.::::::::::	AGAGAUAUUGGCGCGGCUCAA	Cleavage	+	1
gma-miR171m	Pavir.7KG283500.3.v5.1	0.5	22.319	1	21	1134	1154	UUGAGCCGCGUCAAUAUCUCA	:::::::::.::::::::::	AGAGAUAUUGGCGCGGCUCAA	Cleavage	+	1
gma-miR171m	Pavir.4NG003100.2.v5.1	0.5	23.727	1	21	462	482	UUGAGCCGCGUCAAUAUCUCA	:::::::::.::::::::::	CGAGAUAUUGGCGCGGCUCAA	Cleavage	+	1
gma-miR171n	Pavir.7NG276500.2.v5.1	0.5	22.199	1	21	1134	1154	UUGAGCCGCGUCAAUAUCUUA	.::::::::.::::::::::	AGAGAUAUUGGCGCGGCUCAA	Cleavage	+	1
gma-miR171n	Pavir.4NG003100.2.v5.1	0.5	23.727	1	21	462	482	UUGAGCCGCGUCAAUAUCUUA	.::::::::.::::::::::	CGAGAUAUUGGCGCGGCUCAA	Cleavage	+	1
gma-miR171n	Pavir.7KG283500.3.v5.1	0.5	22.319	1	21	1134	1154	UUGAGCCGCGUCAAUAUCUUA	.::::::::.::::::::::	AGAGAUAUUGGCGCGGCUCAA	Cleavage	+	1
gma-miR171p	Pavir.4NG003100.2.v5.1	0.5	23.727	1	21	462	482	UUGAGCCGCGUCAAUAUCUUA	.::::::::.::::::::::	CGAGAUAUUGGCGCGGCUCAA	Cleavage	+	1
gma-miR171p	Pavir.7NG276500.2.v5.1	0.5	22.199	1	21	1134	1154	UUGAGCCGCGUCAAUAUCUUA	.::::::::.::::::::::	AGAGAUAUUGGCGCGGCUCAA	Cleavage	+	1
gma-miR171p	Pavir.7KG283500.3.v5.1	0.5	22.319	1	21	1134	1154	UUGAGCCGCGUCAAUAUCUUA	.::::::::.::::::::::	AGAGAUAUUGGCGCGGCUCAA	Cleavage	+	1
gma-miR171t	Pavir.7NG276500.2.v5.1	0.5	22.199	1	21	1134	1154	UUGAGCCGCGUCAAUAUCUCA	:::::::::.::::::::::	AGAGAUAUUGGCGCGGCUCAA	Cleavage	+	1
gma-miR171t	Pavir.7KG283500.3.v5.1	0.5	22.319	1	21	1134	1154	UUGAGCCGCGUCAAUAUCUCA	:::::::::.::::::::::	AGAGAUAUUGGCGCGGCUCAA	Cleavage	+	1
gma-miR171t	Pavir.4NG003100.2.v5.1	0.5	23.727	1	21	462	482	UUGAGCCGCGUCAAUAUCUCA	:::::::::.::::::::::	CGAGAUAUUGGCGCGGCUCAA	Cleavage	+	1
gma-miR171u	Pavir.1KG431100.1.v5.1	0.5	22.394	1	21	1116	1136	UGAUUGAGCCGUGCCAAUAUC	:::::::::.:::::::::::	GAUAUUGGCGCGGCUCAAUCA	Cleavage	+	1
gma-miR171u	Pavir.1NG390019.1.v5.1	0.5	23.15	1	21	1104	1124	UGAUUGAGCCGUGCCAAUAUC	:::::::::.:::::::::::	GAUAUUGGCGCGGCUCAAUCA	Cleavage	+	1
gma-miR171u	Pavir.1NG390019.6.v5.1	0.5	23.15	1	21	987	1007	UGAUUGAGCCGUGCCAAUAUC	:::::::::.:::::::::::	GAUAUUGGCGCGGCUCAAUCA	Cleavage	+	1
gma-miR171u	Pavir.4NG003100.2.v5.1	0.5	23.085	1	21	465	485	UGAUUGAGCCGUGCCAAUAUC	:::::::::.:::::::::::	GAUAUUGGCGCGGCUCAAUCA	Cleavage	+	1
hpa-miR171a	Pavir.1NG390019.1.v5.1	0.5	23.15	1	21	1104	1124	UGAUUGAGCCGUGCCAAUAUC	:::::::::.:::::::::::	GAUAUUGGCGCGGCUCAAUCA	Cleavage	+	1
hpa-miR171a	Pavir.4NG003100.2.v5.1	0.5	23.085	1	21	465	485	UGAUUGAGCCGUGCCAAUAUC	:::::::::.:::::::::::	GAUAUUGGCGCGGCUCAAUCA	Cleavage	+	1
hpa-miR171a	Pavir.1NG390019.6.v5.1	0.5	23.15	1	21	987	1007	UGAUUGAGCCGUGCCAAUAUC	:::::::::.:::::::::::	GAUAUUGGCGCGGCUCAAUCA	Cleavage	+	1
hpa-miR171a	Pavir.1KG431100.1.v5.1	0.5	22.394	1	21	1116	1136	UGAUUGAGCCGUGCCAAUAUC	:::::::::.:::::::::::	GAUAUUGGCGCGGCUCAAUCA	Cleavage	+	1
htu-miR171a	Pavir.1NG390019.1.v5.1	0.5	23.15	1	20	1105	1124	UGAUUGAGCCGUGCCAAUAU	::::::::.:::::::::::	AUAUUGGCGCGGCUCAAUCA	Cleavage	+	1
htu-miR171a	Pavir.1NG390019.6.v5.1	0.5	23.15	1	20	988	1007	UGAUUGAGCCGUGCCAAUAU	::::::::.:::::::::::	AUAUUGGCGCGGCUCAAUCA	Cleavage	+	1
htu-miR171a	Pavir.1KG431100.1.v5.1	0.5	22.394	1	20	1117	1136	UGAUUGAGCCGUGCCAAUAU	::::::::.:::::::::::	AUAUUGGCGCGGCUCAAUCA	Cleavage	+	1
htu-miR171a	Pavir.4NG003100.2.v5.1	0.5	23.085	1	20	466	485	UGAUUGAGCCGUGCCAAUAU	::::::::.:::::::::::	AUAUUGGCGCGGCUCAAUCA	Cleavage	+	1
htu-miR171b	Pavir.1KG431100.1.v5.1	0.5	22.394	1	21	1116	1136	UGAUUGAGCCGUGCCAAUAUC	:::::::::.:::::::::::	GAUAUUGGCGCGGCUCAAUCA	Cleavage	+	1
htu-miR171b	Pavir.1NG390019.1.v5.1	0.5	23.15	1	21	1104	1124	UGAUUGAGCCGUGCCAAUAUC	:::::::::.:::::::::::	GAUAUUGGCGCGGCUCAAUCA	Cleavage	+	1
htu-miR171b	Pavir.4NG003100.2.v5.1	0.5	23.085	1	21	465	485	UGAUUGAGCCGUGCCAAUAUC	:::::::::.:::::::::::	GAUAUUGGCGCGGCUCAAUCA	Cleavage	+	1
htu-miR171b	Pavir.1NG390019.6.v5.1	0.5	23.15	1	21	987	1007	UGAUUGAGCCGUGCCAAUAUC	:::::::::.:::::::::::	GAUAUUGGCGCGGCUCAAUCA	Cleavage	+	1
htu-miR171c	Pavir.1KG431100.1.v5.1	0.5	22.394	1	21	1116	1136	UGAUUGAGCCGUGCCAAUAUC	:::::::::.:::::::::::	GAUAUUGGCGCGGCUCAAUCA	Cleavage	+	1
htu-miR171c	Pavir.4NG003100.2.v5.1	0.5	23.085	1	21	465	485	UGAUUGAGCCGUGCCAAUAUC	:::::::::.:::::::::::	GAUAUUGGCGCGGCUCAAUCA	Cleavage	+	1
htu-miR171c	Pavir.1NG390019.1.v5.1	0.5	23.15	1	21	1104	1124	UGAUUGAGCCGUGCCAAUAUC	:::::::::.:::::::::::	GAUAUUGGCGCGGCUCAAUCA	Cleavage	+	1
htu-miR171c	Pavir.1NG390019.6.v5.1	0.5	23.15	1	21	987	1007	UGAUUGAGCCGUGCCAAUAUC	:::::::::.:::::::::::	GAUAUUGGCGCGGCUCAAUCA	Cleavage	+	1
hvu-miR171-3p	Pavir.1NG390019.1.v5.1	0.5	23.15	1	21	1104	1124	UGAUUGAGCCGUGCCAAUAUC	:::::::::.:::::::::::	GAUAUUGGCGCGGCUCAAUCA	Cleavage	+	1
hvu-miR171-3p	Pavir.1NG390019.6.v5.1	0.5	23.15	1	21	987	1007	UGAUUGAGCCGUGCCAAUAUC	:::::::::.:::::::::::	GAUAUUGGCGCGGCUCAAUCA	Cleavage	+	1
hvu-miR171-3p	Pavir.1KG431100.1.v5.1	0.5	22.394	1	21	1116	1136	UGAUUGAGCCGUGCCAAUAUC	:::::::::.:::::::::::	GAUAUUGGCGCGGCUCAAUCA	Cleavage	+	1
hvu-miR171-3p	Pavir.4NG003100.2.v5.1	0.5	23.085	1	21	465	485	UGAUUGAGCCGUGCCAAUAUC	:::::::::.:::::::::::	GAUAUUGGCGCGGCUCAAUCA	Cleavage	+	1
lja-miR171a	Pavir.1NG390019.6.v5.1	0.5	23.15	1	21	987	1007	UGAUUGAGCCGUGCCAAUAUC	:::::::::.:::::::::::	GAUAUUGGCGCGGCUCAAUCA	Cleavage	+	1
lja-miR171a	Pavir.1KG431100.1.v5.1	0.5	22.394	1	21	1116	1136	UGAUUGAGCCGUGCCAAUAUC	:::::::::.:::::::::::	GAUAUUGGCGCGGCUCAAUCA	Cleavage	+	1
lja-miR171a	Pavir.1NG390019.1.v5.1	0.5	23.15	1	21	1104	1124	UGAUUGAGCCGUGCCAAUAUC	:::::::::.:::::::::::	GAUAUUGGCGCGGCUCAAUCA	Cleavage	+	1
lja-miR171a	Pavir.4NG003100.2.v5.1	0.5	23.085	1	21	465	485	UGAUUGAGCCGUGCCAAUAUC	:::::::::.:::::::::::	GAUAUUGGCGCGGCUCAAUCA	Cleavage	+	1
lja-miR171b	Pavir.1NG390019.1.v5.1	0.5	23.15	1	21	1104	1124	UGAUUGAGCCGCGUCAAUAUC	:::::::.:::::::::::::	GAUAUUGGCGCGGCUCAAUCA	Cleavage	+	1
lja-miR171b	Pavir.4NG003100.2.v5.1	0.5	23.085	1	21	465	485	UGAUUGAGCCGCGUCAAUAUC	:::::::.:::::::::::::	GAUAUUGGCGCGGCUCAAUCA	Cleavage	+	1
lja-miR171b	Pavir.1NG390019.6.v5.1	0.5	23.15	1	21	987	1007	UGAUUGAGCCGCGUCAAUAUC	:::::::.:::::::::::::	GAUAUUGGCGCGGCUCAAUCA	Cleavage	+	1
lja-miR171b	Pavir.1KG431100.1.v5.1	0.5	22.394	1	21	1116	1136	UGAUUGAGCCGCGUCAAUAUC	:::::::.:::::::::::::	GAUAUUGGCGCGGCUCAAUCA	Cleavage	+	1
mdm-miR171a	Pavir.7KG283500.3.v5.1	0.5	22.319	1	21	1134	1154	UUGAGCCGCGUCAAUAUCUCC	:::::::::.::::::::::	AGAGAUAUUGGCGCGGCUCAA	Cleavage	+	1
mdm-miR171a	Pavir.7NG276500.2.v5.1	0.5	22.199	1	21	1134	1154	UUGAGCCGCGUCAAUAUCUCC	:::::::::.::::::::::	AGAGAUAUUGGCGCGGCUCAA	Cleavage	+	1
mdm-miR171a	Pavir.4NG003100.2.v5.1	0.5	23.727	1	21	462	482	UUGAGCCGCGUCAAUAUCUCC	:::::::::.::::::::::	CGAGAUAUUGGCGCGGCUCAA	Cleavage	+	1
mdm-miR171b	Pavir.4NG003100.2.v5.1	0.5	23.727	1	21	462	482	UUGAGCCGCGUCAAUAUCUCC	:::::::::.::::::::::	CGAGAUAUUGGCGCGGCUCAA	Cleavage	+	1
mdm-miR171b	Pavir.7NG276500.2.v5.1	0.5	22.199	1	21	1134	1154	UUGAGCCGCGUCAAUAUCUCC	:::::::::.::::::::::	AGAGAUAUUGGCGCGGCUCAA	Cleavage	+	1
mdm-miR171b	Pavir.7KG283500.3.v5.1	0.5	22.319	1	21	1134	1154	UUGAGCCGCGUCAAUAUCUCC	:::::::::.::::::::::	AGAGAUAUUGGCGCGGCUCAA	Cleavage	+	1
mdm-miR171g	Pavir.1NG390019.6.v5.1	0.5	23.15	1	21	987	1007	UGAUUGAGCCGUGCCAAUAUC	:::::::::.:::::::::::	GAUAUUGGCGCGGCUCAAUCA	Cleavage	+	1
mdm-miR171g	Pavir.1KG431100.1.v5.1	0.5	22.394	1	21	1116	1136	UGAUUGAGCCGUGCCAAUAUC	:::::::::.:::::::::::	GAUAUUGGCGCGGCUCAAUCA	Cleavage	+	1
mdm-miR171g	Pavir.4NG003100.2.v5.1	0.5	23.085	1	21	465	485	UGAUUGAGCCGUGCCAAUAUC	:::::::::.:::::::::::	GAUAUUGGCGCGGCUCAAUCA	Cleavage	+	1
mdm-miR171g	Pavir.1NG390019.1.v5.1	0.5	23.15	1	21	1104	1124	UGAUUGAGCCGUGCCAAUAUC	:::::::::.:::::::::::	GAUAUUGGCGCGGCUCAAUCA	Cleavage	+	1
mdm-miR171h	Pavir.1NG390019.1.v5.1	0.5	23.15	1	21	1104	1124	UGAUUGAGCCGUGCCAAUAUC	:::::::::.:::::::::::	GAUAUUGGCGCGGCUCAAUCA	Cleavage	+	1
mdm-miR171h	Pavir.4NG003100.2.v5.1	0.5	23.085	1	21	465	485	UGAUUGAGCCGUGCCAAUAUC	:::::::::.:::::::::::	GAUAUUGGCGCGGCUCAAUCA	Cleavage	+	1
mdm-miR171h	Pavir.1NG390019.6.v5.1	0.5	23.15	1	21	987	1007	UGAUUGAGCCGUGCCAAUAUC	:::::::::.:::::::::::	GAUAUUGGCGCGGCUCAAUCA	Cleavage	+	1
mdm-miR171h	Pavir.1KG431100.1.v5.1	0.5	22.394	1	21	1116	1136	UGAUUGAGCCGUGCCAAUAUC	:::::::::.:::::::::::	GAUAUUGGCGCGGCUCAAUCA	Cleavage	+	1
mes-miR171g	Pavir.1KG431100.1.v5.1	0.5	22.394	1	21	1116	1136	UGAUUGAGCCGUGCCAAUAUC	:::::::::.:::::::::::	GAUAUUGGCGCGGCUCAAUCA	Cleavage	+	1
mes-miR171g	Pavir.1NG390019.1.v5.1	0.5	23.15	1	21	1104	1124	UGAUUGAGCCGUGCCAAUAUC	:::::::::.:::::::::::	GAUAUUGGCGCGGCUCAAUCA	Cleavage	+	1
mes-miR171g	Pavir.4NG003100.2.v5.1	0.5	23.085	1	21	465	485	UGAUUGAGCCGUGCCAAUAUC	:::::::::.:::::::::::	GAUAUUGGCGCGGCUCAAUCA	Cleavage	+	1
mes-miR171g	Pavir.1NG390019.6.v5.1	0.5	23.15	1	21	987	1007	UGAUUGAGCCGUGCCAAUAUC	:::::::::.:::::::::::	GAUAUUGGCGCGGCUCAAUCA	Cleavage	+	1
mes-miR171h	Pavir.1NG390019.1.v5.1	0.5	23.15	1	21	1104	1124	UGAUUGAGCCGUGCCAAUAUC	:::::::::.:::::::::::	GAUAUUGGCGCGGCUCAAUCA	Cleavage	+	1
mes-miR171h	Pavir.1NG390019.6.v5.1	0.5	23.15	1	21	987	1007	UGAUUGAGCCGUGCCAAUAUC	:::::::::.:::::::::::	GAUAUUGGCGCGGCUCAAUCA	Cleavage	+	1
mes-miR171h	Pavir.1KG431100.1.v5.1	0.5	22.394	1	21	1116	1136	UGAUUGAGCCGUGCCAAUAUC	:::::::::.:::::::::::	GAUAUUGGCGCGGCUCAAUCA	Cleavage	+	1
mes-miR171h	Pavir.4NG003100.2.v5.1	0.5	23.085	1	21	465	485	UGAUUGAGCCGUGCCAAUAUC	:::::::::.:::::::::::	GAUAUUGGCGCGGCUCAAUCA	Cleavage	+	1
mes-miR171i	Pavir.1NG390019.6.v5.1	0.5	23.15	1	21	987	1007	UGAUUGAGCCGUGCCAAUAUC	:::::::::.:::::::::::	GAUAUUGGCGCGGCUCAAUCA	Cleavage	+	1
mes-miR171i	Pavir.1KG431100.1.v5.1	0.5	22.394	1	21	1116	1136	UGAUUGAGCCGUGCCAAUAUC	:::::::::.:::::::::::	GAUAUUGGCGCGGCUCAAUCA	Cleavage	+	1
mes-miR171i	Pavir.4NG003100.2.v5.1	0.5	23.085	1	21	465	485	UGAUUGAGCCGUGCCAAUAUC	:::::::::.:::::::::::	GAUAUUGGCGCGGCUCAAUCA	Cleavage	+	1
mes-miR171i	Pavir.1NG390019.1.v5.1	0.5	23.15	1	21	1104	1124	UGAUUGAGCCGUGCCAAUAUC	:::::::::.:::::::::::	GAUAUUGGCGCGGCUCAAUCA	Cleavage	+	1
mes-miR171j	Pavir.1NG390019.6.v5.1	0.5	23.15	1	21	987	1007	UGAUUGAGCCGUGCCAAUAUC	:::::::::.:::::::::::	GAUAUUGGCGCGGCUCAAUCA	Cleavage	+	1
mes-miR171j	Pavir.1NG390019.1.v5.1	0.5	23.15	1	21	1104	1124	UGAUUGAGCCGUGCCAAUAUC	:::::::::.:::::::::::	GAUAUUGGCGCGGCUCAAUCA	Cleavage	+	1
mes-miR171j	Pavir.4NG003100.2.v5.1	0.5	23.085	1	21	465	485	UGAUUGAGCCGUGCCAAUAUC	:::::::::.:::::::::::	GAUAUUGGCGCGGCUCAAUCA	Cleavage	+	1
mes-miR171j	Pavir.1KG431100.1.v5.1	0.5	22.394	1	21	1116	1136	UGAUUGAGCCGUGCCAAUAUC	:::::::::.:::::::::::	GAUAUUGGCGCGGCUCAAUCA	Cleavage	+	1
mes-miR171k	Pavir.1NG390019.6.v5.1	0.5	23.15	1	21	987	1007	UGAUUGAGCCGUGCCAAUAUC	:::::::::.:::::::::::	GAUAUUGGCGCGGCUCAAUCA	Cleavage	+	1
mes-miR171k	Pavir.1KG431100.1.v5.1	0.5	22.394	1	21	1116	1136	UGAUUGAGCCGUGCCAAUAUC	:::::::::.:::::::::::	GAUAUUGGCGCGGCUCAAUCA	Cleavage	+	1
mes-miR171k	Pavir.1NG390019.1.v5.1	0.5	23.15	1	21	1104	1124	UGAUUGAGCCGUGCCAAUAUC	:::::::::.:::::::::::	GAUAUUGGCGCGGCUCAAUCA	Cleavage	+	1
mes-miR171k	Pavir.4NG003100.2.v5.1	0.5	23.085	1	21	465	485	UGAUUGAGCCGUGCCAAUAUC	:::::::::.:::::::::::	GAUAUUGGCGCGGCUCAAUCA	Cleavage	+	1
mtr-miR171b	Pavir.1NG390019.6.v5.1	0.5	23.15	1	21	987	1007	UGAUUGAGCCGCGUCAAUAUC	:::::::.:::::::::::::	GAUAUUGGCGCGGCUCAAUCA	Cleavage	+	1
mtr-miR171b	Pavir.1NG390019.1.v5.1	0.5	23.15	1	21	1104	1124	UGAUUGAGCCGCGUCAAUAUC	:::::::.:::::::::::::	GAUAUUGGCGCGGCUCAAUCA	Cleavage	+	1
mtr-miR171b	Pavir.4NG003100.2.v5.1	0.5	23.085	1	21	465	485	UGAUUGAGCCGCGUCAAUAUC	:::::::.:::::::::::::	GAUAUUGGCGCGGCUCAAUCA	Cleavage	+	1
mtr-miR171b	Pavir.1KG431100.1.v5.1	0.5	22.394	1	21	1116	1136	UGAUUGAGCCGCGUCAAUAUC	:::::::.:::::::::::::	GAUAUUGGCGCGGCUCAAUCA	Cleavage	+	1
mtr-miR171c	Pavir.1NG390019.1.v5.1	0.5	23.15	1	21	1104	1124	UGAUUGAGCCGUGCCAAUAUU	.::::::::.:::::::::::	GAUAUUGGCGCGGCUCAAUCA	Cleavage	+	1
mtr-miR171c	Pavir.4NG003100.2.v5.1	0.5	23.085	1	21	465	485	UGAUUGAGCCGUGCCAAUAUU	.::::::::.:::::::::::	GAUAUUGGCGCGGCUCAAUCA	Cleavage	+	1
mtr-miR171c	Pavir.1KG431100.1.v5.1	0.5	22.394	1	21	1116	1136	UGAUUGAGCCGUGCCAAUAUU	.::::::::.:::::::::::	GAUAUUGGCGCGGCUCAAUCA	Cleavage	+	1
mtr-miR171c	Pavir.1NG390019.6.v5.1	0.5	23.15	1	21	987	1007	UGAUUGAGCCGUGCCAAUAUU	.::::::::.:::::::::::	GAUAUUGGCGCGGCUCAAUCA	Cleavage	+	1
mtr-miR171d	Pavir.1KG431100.1.v5.1	0.5	22.394	1	21	1116	1136	UGAUUGAGCCGUGCCAAUAUC	:::::::::.:::::::::::	GAUAUUGGCGCGGCUCAAUCA	Cleavage	+	1
mtr-miR171d	Pavir.1NG390019.1.v5.1	0.5	23.15	1	21	1104	1124	UGAUUGAGCCGUGCCAAUAUC	:::::::::.:::::::::::	GAUAUUGGCGCGGCUCAAUCA	Cleavage	+	1
mtr-miR171d	Pavir.4NG003100.2.v5.1	0.5	23.085	1	21	465	485	UGAUUGAGCCGUGCCAAUAUC	:::::::::.:::::::::::	GAUAUUGGCGCGGCUCAAUCA	Cleavage	+	1
mtr-miR171d	Pavir.1NG390019.6.v5.1	0.5	23.15	1	21	987	1007	UGAUUGAGCCGUGCCAAUAUC	:::::::::.:::::::::::	GAUAUUGGCGCGGCUCAAUCA	Cleavage	+	1
nta-miR171c	Pavir.1KG431100.1.v5.1	0.5	22.394	1	21	1116	1136	UGAUUGAGCCGUGCCAAUAUC	:::::::::.:::::::::::	GAUAUUGGCGCGGCUCAAUCA	Cleavage	+	1
nta-miR171c	Pavir.1NG390019.1.v5.1	0.5	23.15	1	21	1104	1124	UGAUUGAGCCGUGCCAAUAUC	:::::::::.:::::::::::	GAUAUUGGCGCGGCUCAAUCA	Cleavage	+	1
nta-miR171c	Pavir.4NG003100.2.v5.1	0.5	23.085	1	21	465	485	UGAUUGAGCCGUGCCAAUAUC	:::::::::.:::::::::::	GAUAUUGGCGCGGCUCAAUCA	Cleavage	+	1
nta-miR171c	Pavir.1NG390019.6.v5.1	0.5	23.15	1	21	987	1007	UGAUUGAGCCGUGCCAAUAUC	:::::::::.:::::::::::	GAUAUUGGCGCGGCUCAAUCA	Cleavage	+	1
nta-miR477b	Pavir.5NG012540.1.v5.1	0.5	24.317	1	21	824	844	UCUCUCCCUCAAGGGCUUCUC	.::::::.::::::::::::	UGGAAGCCUUUGAGGGAGAGA	Cleavage	+	1
nta-miR477b	Pavir.5KG732400.1.v5.1	0.5	22.991	1	21	962	982	UCUCUCCCUCAAGGGCUUCUC	.::::::.::::::::::::	UGGAAGCCUUUGAGGGAGAGA	Cleavage	+	1
osa-miR171b	Pavir.1KG431100.1.v5.1	0.5	22.394	1	21	1116	1136	UGAUUGAGCCGUGCCAAUAUC	:::::::::.:::::::::::	GAUAUUGGCGCGGCUCAAUCA	Cleavage	+	1
osa-miR171b	Pavir.1NG390019.6.v5.1	0.5	23.15	1	21	987	1007	UGAUUGAGCCGUGCCAAUAUC	:::::::::.:::::::::::	GAUAUUGGCGCGGCUCAAUCA	Cleavage	+	1
osa-miR171b	Pavir.4NG003100.2.v5.1	0.5	23.085	1	21	465	485	UGAUUGAGCCGUGCCAAUAUC	:::::::::.:::::::::::	GAUAUUGGCGCGGCUCAAUCA	Cleavage	+	1
osa-miR171b	Pavir.1NG390019.1.v5.1	0.5	23.15	1	21	1104	1124	UGAUUGAGCCGUGCCAAUAUC	:::::::::.:::::::::::	GAUAUUGGCGCGGCUCAAUCA	Cleavage	+	1
osa-miR171c-3p	Pavir.1NG390019.6.v5.1	0.5	23.15	1	21	987	1007	UGAUUGAGCCGUGCCAAUAUC	:::::::::.:::::::::::	GAUAUUGGCGCGGCUCAAUCA	Cleavage	+	1
osa-miR171c-3p	Pavir.1NG390019.1.v5.1	0.5	23.15	1	21	1104	1124	UGAUUGAGCCGUGCCAAUAUC	:::::::::.:::::::::::	GAUAUUGGCGCGGCUCAAUCA	Cleavage	+	1
osa-miR171c-3p	Pavir.4NG003100.2.v5.1	0.5	23.085	1	21	465	485	UGAUUGAGCCGUGCCAAUAUC	:::::::::.:::::::::::	GAUAUUGGCGCGGCUCAAUCA	Cleavage	+	1
osa-miR171c-3p	Pavir.1KG431100.1.v5.1	0.5	22.394	1	21	1116	1136	UGAUUGAGCCGUGCCAAUAUC	:::::::::.:::::::::::	GAUAUUGGCGCGGCUCAAUCA	Cleavage	+	1
osa-miR171d-3p	Pavir.1NG390019.1.v5.1	0.5	23.15	1	21	1104	1124	UGAUUGAGCCGUGCCAAUAUC	:::::::::.:::::::::::	GAUAUUGGCGCGGCUCAAUCA	Cleavage	+	1
osa-miR171d-3p	Pavir.4NG003100.2.v5.1	0.5	23.085	1	21	465	485	UGAUUGAGCCGUGCCAAUAUC	:::::::::.:::::::::::	GAUAUUGGCGCGGCUCAAUCA	Cleavage	+	1
osa-miR171d-3p	Pavir.1NG390019.6.v5.1	0.5	23.15	1	21	987	1007	UGAUUGAGCCGUGCCAAUAUC	:::::::::.:::::::::::	GAUAUUGGCGCGGCUCAAUCA	Cleavage	+	1
osa-miR171d-3p	Pavir.1KG431100.1.v5.1	0.5	22.394	1	21	1116	1136	UGAUUGAGCCGUGCCAAUAUC	:::::::::.:::::::::::	GAUAUUGGCGCGGCUCAAUCA	Cleavage	+	1
osa-miR171e-3p	Pavir.1NG390019.6.v5.1	0.5	23.15	1	21	987	1007	UGAUUGAGCCGUGCCAAUAUC	:::::::::.:::::::::::	GAUAUUGGCGCGGCUCAAUCA	Cleavage	+	1
osa-miR171e-3p	Pavir.4NG003100.2.v5.1	0.5	23.085	1	21	465	485	UGAUUGAGCCGUGCCAAUAUC	:::::::::.:::::::::::	GAUAUUGGCGCGGCUCAAUCA	Cleavage	+	1
osa-miR171e-3p	Pavir.1KG431100.1.v5.1	0.5	22.394	1	21	1116	1136	UGAUUGAGCCGUGCCAAUAUC	:::::::::.:::::::::::	GAUAUUGGCGCGGCUCAAUCA	Cleavage	+	1
osa-miR171e-3p	Pavir.1NG390019.1.v5.1	0.5	23.15	1	21	1104	1124	UGAUUGAGCCGUGCCAAUAUC	:::::::::.:::::::::::	GAUAUUGGCGCGGCUCAAUCA	Cleavage	+	1
osa-miR171f-3p	Pavir.1KG431100.1.v5.1	0.5	22.394	1	21	1116	1136	UGAUUGAGCCGUGCCAAUAUC	:::::::::.:::::::::::	GAUAUUGGCGCGGCUCAAUCA	Cleavage	+	1
osa-miR171f-3p	Pavir.1NG390019.1.v5.1	0.5	23.15	1	21	1104	1124	UGAUUGAGCCGUGCCAAUAUC	:::::::::.:::::::::::	GAUAUUGGCGCGGCUCAAUCA	Cleavage	+	1
osa-miR171f-3p	Pavir.4NG003100.2.v5.1	0.5	23.085	1	21	465	485	UGAUUGAGCCGUGCCAAUAUC	:::::::::.:::::::::::	GAUAUUGGCGCGGCUCAAUCA	Cleavage	+	1
osa-miR171f-3p	Pavir.1NG390019.6.v5.1	0.5	23.15	1	21	987	1007	UGAUUGAGCCGUGCCAAUAUC	:::::::::.:::::::::::	GAUAUUGGCGCGGCUCAAUCA	Cleavage	+	1
pde-miR171	Pavir.1NG390019.1.v5.1	0.5	23.15	1	21	1104	1124	UGAUUGAGCCGUGCCAAUAUC	:::::::::.:::::::::::	GAUAUUGGCGCGGCUCAAUCA	Cleavage	+	1
pde-miR171	Pavir.1NG390019.6.v5.1	0.5	23.15	1	21	987	1007	UGAUUGAGCCGUGCCAAUAUC	:::::::::.:::::::::::	GAUAUUGGCGCGGCUCAAUCA	Cleavage	+	1
pde-miR171	Pavir.1KG431100.1.v5.1	0.5	22.394	1	21	1116	1136	UGAUUGAGCCGUGCCAAUAUC	:::::::::.:::::::::::	GAUAUUGGCGCGGCUCAAUCA	Cleavage	+	1
pde-miR171	Pavir.4NG003100.2.v5.1	0.5	23.085	1	21	465	485	UGAUUGAGCCGUGCCAAUAUC	:::::::::.:::::::::::	GAUAUUGGCGCGGCUCAAUCA	Cleavage	+	1
ptc-miR171e	Pavir.4NG003100.2.v5.1	0.5	23.085	1	21	465	485	UGAUUGAGCCGUGCCAAUAUC	:::::::::.:::::::::::	GAUAUUGGCGCGGCUCAAUCA	Cleavage	+	1
ptc-miR171e	Pavir.1NG390019.1.v5.1	0.5	23.15	1	21	1104	1124	UGAUUGAGCCGUGCCAAUAUC	:::::::::.:::::::::::	GAUAUUGGCGCGGCUCAAUCA	Cleavage	+	1
ptc-miR171e	Pavir.1NG390019.6.v5.1	0.5	23.15	1	21	987	1007	UGAUUGAGCCGUGCCAAUAUC	:::::::::.:::::::::::	GAUAUUGGCGCGGCUCAAUCA	Cleavage	+	1
ptc-miR171e	Pavir.1KG431100.1.v5.1	0.5	22.394	1	21	1116	1136	UGAUUGAGCCGUGCCAAUAUC	:::::::::.:::::::::::	GAUAUUGGCGCGGCUCAAUCA	Cleavage	+	1
ptc-miR171f	Pavir.1NG390019.1.v5.1	0.5	23.15	1	21	1104	1124	UGAUUGAGCCGUGCCAAUAUC	:::::::::.:::::::::::	GAUAUUGGCGCGGCUCAAUCA	Cleavage	+	1
ptc-miR171f	Pavir.1NG390019.6.v5.1	0.5	23.15	1	21	987	1007	UGAUUGAGCCGUGCCAAUAUC	:::::::::.:::::::::::	GAUAUUGGCGCGGCUCAAUCA	Cleavage	+	1
ptc-miR171f	Pavir.1KG431100.1.v5.1	0.5	22.394	1	21	1116	1136	UGAUUGAGCCGUGCCAAUAUC	:::::::::.:::::::::::	GAUAUUGGCGCGGCUCAAUCA	Cleavage	+	1
ptc-miR171f	Pavir.4NG003100.2.v5.1	0.5	23.085	1	21	465	485	UGAUUGAGCCGUGCCAAUAUC	:::::::::.:::::::::::	GAUAUUGGCGCGGCUCAAUCA	Cleavage	+	1
ptc-miR171g-3p	Pavir.1NG390019.1.v5.1	0.5	23.15	1	21	1104	1124	UGAUUGAGCCGUGCCAAUAUC	:::::::::.:::::::::::	GAUAUUGGCGCGGCUCAAUCA	Cleavage	+	1
ptc-miR171g-3p	Pavir.4NG003100.2.v5.1	0.5	23.085	1	21	465	485	UGAUUGAGCCGUGCCAAUAUC	:::::::::.:::::::::::	GAUAUUGGCGCGGCUCAAUCA	Cleavage	+	1
ptc-miR171g-3p	Pavir.1NG390019.6.v5.1	0.5	23.15	1	21	987	1007	UGAUUGAGCCGUGCCAAUAUC	:::::::::.:::::::::::	GAUAUUGGCGCGGCUCAAUCA	Cleavage	+	1
ptc-miR171g-3p	Pavir.1KG431100.1.v5.1	0.5	22.394	1	21	1116	1136	UGAUUGAGCCGUGCCAAUAUC	:::::::::.:::::::::::	GAUAUUGGCGCGGCUCAAUCA	Cleavage	+	1
ptc-miR171h-3p	Pavir.1NG390019.6.v5.1	0.5	23.15	1	21	987	1007	UGAUUGAGCCGUGCCAAUAUC	:::::::::.:::::::::::	GAUAUUGGCGCGGCUCAAUCA	Cleavage	+	1
ptc-miR171h-3p	Pavir.4NG003100.2.v5.1	0.5	23.085	1	21	465	485	UGAUUGAGCCGUGCCAAUAUC	:::::::::.:::::::::::	GAUAUUGGCGCGGCUCAAUCA	Cleavage	+	1
ptc-miR171h-3p	Pavir.1KG431100.1.v5.1	0.5	22.394	1	21	1116	1136	UGAUUGAGCCGUGCCAAUAUC	:::::::::.:::::::::::	GAUAUUGGCGCGGCUCAAUCA	Cleavage	+	1
ptc-miR171h-3p	Pavir.1NG390019.1.v5.1	0.5	23.15	1	21	1104	1124	UGAUUGAGCCGUGCCAAUAUC	:::::::::.:::::::::::	GAUAUUGGCGCGGCUCAAUCA	Cleavage	+	1
ptc-miR171i	Pavir.1KG431100.1.v5.1	0.5	22.394	1	21	1116	1136	UGAUUGAGCCGUGCCAAUAUC	:::::::::.:::::::::::	GAUAUUGGCGCGGCUCAAUCA	Cleavage	+	1
ptc-miR171i	Pavir.1NG390019.1.v5.1	0.5	23.15	1	21	1104	1124	UGAUUGAGCCGUGCCAAUAUC	:::::::::.:::::::::::	GAUAUUGGCGCGGCUCAAUCA	Cleavage	+	1
ptc-miR171i	Pavir.1NG390019.6.v5.1	0.5	23.15	1	21	987	1007	UGAUUGAGCCGUGCCAAUAUC	:::::::::.:::::::::::	GAUAUUGGCGCGGCUCAAUCA	Cleavage	+	1
ptc-miR171i	Pavir.4NG003100.2.v5.1	0.5	23.085	1	21	465	485	UGAUUGAGCCGUGCCAAUAUC	:::::::::.:::::::::::	GAUAUUGGCGCGGCUCAAUCA	Cleavage	+	1
rco-miR171c	Pavir.1KG431100.1.v5.1	0.5	22.394	1	21	1116	1136	UGAUUGAGCCGUGCCAAUAUC	:::::::::.:::::::::::	GAUAUUGGCGCGGCUCAAUCA	Cleavage	+	1
rco-miR171c	Pavir.1NG390019.1.v5.1	0.5	23.15	1	21	1104	1124	UGAUUGAGCCGUGCCAAUAUC	:::::::::.:::::::::::	GAUAUUGGCGCGGCUCAAUCA	Cleavage	+	1
rco-miR171c	Pavir.4NG003100.2.v5.1	0.5	23.085	1	21	465	485	UGAUUGAGCCGUGCCAAUAUC	:::::::::.:::::::::::	GAUAUUGGCGCGGCUCAAUCA	Cleavage	+	1
rco-miR171c	Pavir.1NG390019.6.v5.1	0.5	23.15	1	21	987	1007	UGAUUGAGCCGUGCCAAUAUC	:::::::::.:::::::::::	GAUAUUGGCGCGGCUCAAUCA	Cleavage	+	1
rco-miR171d	Pavir.1NG390019.6.v5.1	0.5	23.15	1	21	987	1007	UGAUUGAGCCGUGCCAAUAUC	:::::::::.:::::::::::	GAUAUUGGCGCGGCUCAAUCA	Cleavage	+	1
rco-miR171d	Pavir.1NG390019.1.v5.1	0.5	23.15	1	21	1104	1124	UGAUUGAGCCGUGCCAAUAUC	:::::::::.:::::::::::	GAUAUUGGCGCGGCUCAAUCA	Cleavage	+	1
rco-miR171d	Pavir.4NG003100.2.v5.1	0.5	23.085	1	21	465	485	UGAUUGAGCCGUGCCAAUAUC	:::::::::.:::::::::::	GAUAUUGGCGCGGCUCAAUCA	Cleavage	+	1
rco-miR171d	Pavir.1KG431100.1.v5.1	0.5	22.394	1	21	1116	1136	UGAUUGAGCCGUGCCAAUAUC	:::::::::.:::::::::::	GAUAUUGGCGCGGCUCAAUCA	Cleavage	+	1
rco-miR171e	Pavir.1NG390019.6.v5.1	0.5	23.15	1	21	987	1007	UGAUUGAGCCGUGCCAAUAUC	:::::::::.:::::::::::	GAUAUUGGCGCGGCUCAAUCA	Cleavage	+	1
rco-miR171e	Pavir.1KG431100.1.v5.1	0.5	22.394	1	21	1116	1136	UGAUUGAGCCGUGCCAAUAUC	:::::::::.:::::::::::	GAUAUUGGCGCGGCUCAAUCA	Cleavage	+	1
rco-miR171e	Pavir.1NG390019.1.v5.1	0.5	23.15	1	21	1104	1124	UGAUUGAGCCGUGCCAAUAUC	:::::::::.:::::::::::	GAUAUUGGCGCGGCUCAAUCA	Cleavage	+	1
rco-miR171e	Pavir.4NG003100.2.v5.1	0.5	23.085	1	21	465	485	UGAUUGAGCCGUGCCAAUAUC	:::::::::.:::::::::::	GAUAUUGGCGCGGCUCAAUCA	Cleavage	+	1
rco-miR171f	Pavir.1KG431100.1.v5.1	0.5	22.394	1	21	1116	1136	UGAUUGAGCCGUGCCAAUAUC	:::::::::.:::::::::::	GAUAUUGGCGCGGCUCAAUCA	Cleavage	+	1
rco-miR171f	Pavir.1NG390019.1.v5.1	0.5	23.15	1	21	1104	1124	UGAUUGAGCCGUGCCAAUAUC	:::::::::.:::::::::::	GAUAUUGGCGCGGCUCAAUCA	Cleavage	+	1
rco-miR171f	Pavir.4NG003100.2.v5.1	0.5	23.085	1	21	465	485	UGAUUGAGCCGUGCCAAUAUC	:::::::::.:::::::::::	GAUAUUGGCGCGGCUCAAUCA	Cleavage	+	1
rco-miR171f	Pavir.1NG390019.6.v5.1	0.5	23.15	1	21	987	1007	UGAUUGAGCCGUGCCAAUAUC	:::::::::.:::::::::::	GAUAUUGGCGCGGCUCAAUCA	Cleavage	+	1
sbi-miR171a	Pavir.1KG431100.1.v5.1	0.5	22.394	1	21	1116	1136	UGAUUGAGCCGUGCCAAUAUC	:::::::::.:::::::::::	GAUAUUGGCGCGGCUCAAUCA	Cleavage	+	1
sbi-miR171a	Pavir.1NG390019.1.v5.1	0.5	23.15	1	21	1104	1124	UGAUUGAGCCGUGCCAAUAUC	:::::::::.:::::::::::	GAUAUUGGCGCGGCUCAAUCA	Cleavage	+	1
sbi-miR171a	Pavir.4NG003100.2.v5.1	0.5	23.085	1	21	465	485	UGAUUGAGCCGUGCCAAUAUC	:::::::::.:::::::::::	GAUAUUGGCGCGGCUCAAUCA	Cleavage	+	1
sbi-miR171a	Pavir.1NG390019.6.v5.1	0.5	23.15	1	21	987	1007	UGAUUGAGCCGUGCCAAUAUC	:::::::::.:::::::::::	GAUAUUGGCGCGGCUCAAUCA	Cleavage	+	1
sbi-miR171b	Pavir.4NG003100.2.v5.1	0.5	23.085	1	21	465	485	UGAUUGAGCCGUGCCAAUAUC	:::::::::.:::::::::::	GAUAUUGGCGCGGCUCAAUCA	Cleavage	+	1
sbi-miR171b	Pavir.1NG390019.6.v5.1	0.5	23.15	1	21	987	1007	UGAUUGAGCCGUGCCAAUAUC	:::::::::.:::::::::::	GAUAUUGGCGCGGCUCAAUCA	Cleavage	+	1
sbi-miR171b	Pavir.1KG431100.1.v5.1	0.5	22.394	1	21	1116	1136	UGAUUGAGCCGUGCCAAUAUC	:::::::::.:::::::::::	GAUAUUGGCGCGGCUCAAUCA	Cleavage	+	1
sbi-miR171b	Pavir.1NG390019.1.v5.1	0.5	23.15	1	21	1104	1124	UGAUUGAGCCGUGCCAAUAUC	:::::::::.:::::::::::	GAUAUUGGCGCGGCUCAAUCA	Cleavage	+	1
sbi-miR171d	Pavir.4NG003100.2.v5.1	0.5	23.085	1	21	465	485	UGAUUGAGCCGUGCCAAUAUC	:::::::::.:::::::::::	GAUAUUGGCGCGGCUCAAUCA	Cleavage	+	1
sbi-miR171d	Pavir.1KG431100.1.v5.1	0.5	22.394	1	21	1116	1136	UGAUUGAGCCGUGCCAAUAUC	:::::::::.:::::::::::	GAUAUUGGCGCGGCUCAAUCA	Cleavage	+	1
sbi-miR171d	Pavir.1NG390019.1.v5.1	0.5	23.15	1	21	1104	1124	UGAUUGAGCCGUGCCAAUAUC	:::::::::.:::::::::::	GAUAUUGGCGCGGCUCAAUCA	Cleavage	+	1
sbi-miR171d	Pavir.1NG390019.6.v5.1	0.5	23.15	1	21	987	1007	UGAUUGAGCCGUGCCAAUAUC	:::::::::.:::::::::::	GAUAUUGGCGCGGCUCAAUCA	Cleavage	+	1
sbi-miR171i	Pavir.1NG390019.1.v5.1	0.5	23.15	1	21	1104	1124	UGAUUGAGCCGUGCCAAUAUC	:::::::::.:::::::::::	GAUAUUGGCGCGGCUCAAUCA	Cleavage	+	1
sbi-miR171i	Pavir.4NG003100.2.v5.1	0.5	23.085	1	21	465	485	UGAUUGAGCCGUGCCAAUAUC	:::::::::.:::::::::::	GAUAUUGGCGCGGCUCAAUCA	Cleavage	+	1
sbi-miR171i	Pavir.1KG431100.1.v5.1	0.5	22.394	1	21	1116	1136	UGAUUGAGCCGUGCCAAUAUC	:::::::::.:::::::::::	GAUAUUGGCGCGGCUCAAUCA	Cleavage	+	1
sbi-miR171i	Pavir.1NG390019.6.v5.1	0.5	23.15	1	21	987	1007	UGAUUGAGCCGUGCCAAUAUC	:::::::::.:::::::::::	GAUAUUGGCGCGGCUCAAUCA	Cleavage	+	1
sbi-miR171k	Pavir.1NG390019.6.v5.1	0.5	23.15	1	21	987	1007	UGAUUGAGCCGUGCCAAUAUC	:::::::::.:::::::::::	GAUAUUGGCGCGGCUCAAUCA	Cleavage	+	1
sbi-miR171k	Pavir.1NG390019.1.v5.1	0.5	23.15	1	21	1104	1124	UGAUUGAGCCGUGCCAAUAUC	:::::::::.:::::::::::	GAUAUUGGCGCGGCUCAAUCA	Cleavage	+	1
sbi-miR171k	Pavir.4NG003100.2.v5.1	0.5	23.085	1	21	465	485	UGAUUGAGCCGUGCCAAUAUC	:::::::::.:::::::::::	GAUAUUGGCGCGGCUCAAUCA	Cleavage	+	1
sbi-miR171k	Pavir.1KG431100.1.v5.1	0.5	22.394	1	21	1116	1136	UGAUUGAGCCGUGCCAAUAUC	:::::::::.:::::::::::	GAUAUUGGCGCGGCUCAAUCA	Cleavage	+	1
sly-miR171a	Pavir.1NG390019.6.v5.1	0.5	23.15	1	21	987	1007	UGAUUGAGCCGUGCCAAUAUC	:::::::::.:::::::::::	GAUAUUGGCGCGGCUCAAUCA	Cleavage	+	1
sly-miR171a	Pavir.1KG431100.1.v5.1	0.5	22.394	1	21	1116	1136	UGAUUGAGCCGUGCCAAUAUC	:::::::::.:::::::::::	GAUAUUGGCGCGGCUCAAUCA	Cleavage	+	1
sly-miR171a	Pavir.1NG390019.1.v5.1	0.5	23.15	1	21	1104	1124	UGAUUGAGCCGUGCCAAUAUC	:::::::::.:::::::::::	GAUAUUGGCGCGGCUCAAUCA	Cleavage	+	1
sly-miR171a	Pavir.4NG003100.2.v5.1	0.5	23.085	1	21	465	485	UGAUUGAGCCGUGCCAAUAUC	:::::::::.:::::::::::	GAUAUUGGCGCGGCUCAAUCA	Cleavage	+	1
sly-miR171e	Pavir.7KG283500.3.v5.1	0.5	22.319	1	21	1134	1154	UUGAGCCGCGUCAAUAUCUCU	::::::::::.::::::::::	AGAGAUAUUGGCGCGGCUCAA	Cleavage	+	1
sly-miR171e	Pavir.7NG276500.2.v5.1	0.5	22.199	1	21	1134	1154	UUGAGCCGCGUCAAUAUCUCU	::::::::::.::::::::::	AGAGAUAUUGGCGCGGCUCAA	Cleavage	+	1
sly-miR171e	Pavir.4NG003100.2.v5.1	0.5	23.727	1	21	462	482	UUGAGCCGCGUCAAUAUCUCU	:::::::::.::::::::::	CGAGAUAUUGGCGCGGCUCAA	Cleavage	+	1
stu-miR171a-3p	Pavir.1NG390019.1.v5.1	0.5	23.15	1	21	1104	1124	UGAUUGAGCCGUGCCAAUAUC	:::::::::.:::::::::::	GAUAUUGGCGCGGCUCAAUCA	Cleavage	+	1
stu-miR171a-3p	Pavir.1NG390019.6.v5.1	0.5	23.15	1	21	987	1007	UGAUUGAGCCGUGCCAAUAUC	:::::::::.:::::::::::	GAUAUUGGCGCGGCUCAAUCA	Cleavage	+	1
stu-miR171a-3p	Pavir.1KG431100.1.v5.1	0.5	22.394	1	21	1116	1136	UGAUUGAGCCGUGCCAAUAUC	:::::::::.:::::::::::	GAUAUUGGCGCGGCUCAAUCA	Cleavage	+	1
stu-miR171a-3p	Pavir.4NG003100.2.v5.1	0.5	23.085	1	21	465	485	UGAUUGAGCCGUGCCAAUAUC	:::::::::.:::::::::::	GAUAUUGGCGCGGCUCAAUCA	Cleavage	+	1
stu-miR171b-3p	Pavir.7NG276500.2.v5.1	0.5	22.199	1	21	1134	1154	UUGAGCCGCGUCAAUAUCUCU	::::::::::.::::::::::	AGAGAUAUUGGCGCGGCUCAA	Cleavage	+	1
stu-miR171b-3p	Pavir.7KG283500.3.v5.1	0.5	22.319	1	21	1134	1154	UUGAGCCGCGUCAAUAUCUCU	::::::::::.::::::::::	AGAGAUAUUGGCGCGGCUCAA	Cleavage	+	1
stu-miR171b-3p	Pavir.4NG003100.2.v5.1	0.5	23.727	1	21	462	482	UUGAGCCGCGUCAAUAUCUCU	:::::::::.::::::::::	CGAGAUAUUGGCGCGGCUCAA	Cleavage	+	1
stu-miR171e	Pavir.1NG390019.1.v5.1	0.5	23.15	1	21	1104	1124	UGAUUGAGCCGUGCCAAUAUC	:::::::::.:::::::::::	GAUAUUGGCGCGGCUCAAUCA	Cleavage	+	1
stu-miR171e	Pavir.1NG390019.6.v5.1	0.5	23.15	1	21	987	1007	UGAUUGAGCCGUGCCAAUAUC	:::::::::.:::::::::::	GAUAUUGGCGCGGCUCAAUCA	Cleavage	+	1
stu-miR171e	Pavir.1KG431100.1.v5.1	0.5	22.394	1	21	1116	1136	UGAUUGAGCCGUGCCAAUAUC	:::::::::.:::::::::::	GAUAUUGGCGCGGCUCAAUCA	Cleavage	+	1
stu-miR171e	Pavir.4NG003100.2.v5.1	0.5	23.085	1	21	465	485	UGAUUGAGCCGUGCCAAUAUC	:::::::::.:::::::::::	GAUAUUGGCGCGGCUCAAUCA	Cleavage	+	1
tae-miR171a	Pavir.1NG390019.1.v5.1	0.5	23.15	1	21	1104	1124	UGAUUGAGCCGUGCCAAUAUC	:::::::::.:::::::::::	GAUAUUGGCGCGGCUCAAUCA	Cleavage	+	1
tae-miR171a	Pavir.4NG003100.2.v5.1	0.5	23.085	1	21	465	485	UGAUUGAGCCGUGCCAAUAUC	:::::::::.:::::::::::	GAUAUUGGCGCGGCUCAAUCA	Cleavage	+	1
tae-miR171a	Pavir.1KG431100.1.v5.1	0.5	22.394	1	21	1116	1136	UGAUUGAGCCGUGCCAAUAUC	:::::::::.:::::::::::	GAUAUUGGCGCGGCUCAAUCA	Cleavage	+	1
tae-miR171a	Pavir.1NG390019.6.v5.1	0.5	23.15	1	21	987	1007	UGAUUGAGCCGUGCCAAUAUC	:::::::::.:::::::::::	GAUAUUGGCGCGGCUCAAUCA	Cleavage	+	1
tcc-miR171d	Pavir.4NG003100.2.v5.1	0.5	23.085	1	21	465	485	UGAUUGAGCCGUGCCAAUAUC	:::::::::.:::::::::::	GAUAUUGGCGCGGCUCAAUCA	Cleavage	+	1
tcc-miR171d	Pavir.1KG431100.1.v5.1	0.5	22.394	1	21	1116	1136	UGAUUGAGCCGUGCCAAUAUC	:::::::::.:::::::::::	GAUAUUGGCGCGGCUCAAUCA	Cleavage	+	1
tcc-miR171d	Pavir.1NG390019.1.v5.1	0.5	23.15	1	21	1104	1124	UGAUUGAGCCGUGCCAAUAUC	:::::::::.:::::::::::	GAUAUUGGCGCGGCUCAAUCA	Cleavage	+	1
tcc-miR171d	Pavir.1NG390019.6.v5.1	0.5	23.15	1	21	987	1007	UGAUUGAGCCGUGCCAAUAUC	:::::::::.:::::::::::	GAUAUUGGCGCGGCUCAAUCA	Cleavage	+	1
tcc-miR171e	Pavir.1KG431100.1.v5.1	0.5	22.394	1	21	1116	1136	UGAUUGAGCCGUGCCAAUAUC	:::::::::.:::::::::::	GAUAUUGGCGCGGCUCAAUCA	Cleavage	+	1
tcc-miR171e	Pavir.1NG390019.1.v5.1	0.5	23.15	1	21	1104	1124	UGAUUGAGCCGUGCCAAUAUC	:::::::::.:::::::::::	GAUAUUGGCGCGGCUCAAUCA	Cleavage	+	1
tcc-miR171e	Pavir.1NG390019.6.v5.1	0.5	23.15	1	21	987	1007	UGAUUGAGCCGUGCCAAUAUC	:::::::::.:::::::::::	GAUAUUGGCGCGGCUCAAUCA	Cleavage	+	1
tcc-miR171e	Pavir.4NG003100.2.v5.1	0.5	23.085	1	21	465	485	UGAUUGAGCCGUGCCAAUAUC	:::::::::.:::::::::::	GAUAUUGGCGCGGCUCAAUCA	Cleavage	+	1
tcc-miR171f	Pavir.1NG390019.6.v5.1	0.5	23.15	1	21	987	1007	UGAUUGAGCCGUGCCAAUAUC	:::::::::.:::::::::::	GAUAUUGGCGCGGCUCAAUCA	Cleavage	+	1
tcc-miR171f	Pavir.1KG431100.1.v5.1	0.5	22.394	1	21	1116	1136	UGAUUGAGCCGUGCCAAUAUC	:::::::::.:::::::::::	GAUAUUGGCGCGGCUCAAUCA	Cleavage	+	1
tcc-miR171f	Pavir.1NG390019.1.v5.1	0.5	23.15	1	21	1104	1124	UGAUUGAGCCGUGCCAAUAUC	:::::::::.:::::::::::	GAUAUUGGCGCGGCUCAAUCA	Cleavage	+	1
tcc-miR171f	Pavir.4NG003100.2.v5.1	0.5	23.085	1	21	465	485	UGAUUGAGCCGUGCCAAUAUC	:::::::::.:::::::::::	GAUAUUGGCGCGGCUCAAUCA	Cleavage	+	1
tcc-miR171g	Pavir.1KG431100.1.v5.1	0.5	22.394	1	21	1116	1136	UGAUUGAGCCGUGCCAAUAUC	:::::::::.:::::::::::	GAUAUUGGCGCGGCUCAAUCA	Cleavage	+	1
tcc-miR171g	Pavir.1NG390019.6.v5.1	0.5	23.15	1	21	987	1007	UGAUUGAGCCGUGCCAAUAUC	:::::::::.:::::::::::	GAUAUUGGCGCGGCUCAAUCA	Cleavage	+	1
tcc-miR171g	Pavir.1NG390019.1.v5.1	0.5	23.15	1	21	1104	1124	UGAUUGAGCCGUGCCAAUAUC	:::::::::.:::::::::::	GAUAUUGGCGCGGCUCAAUCA	Cleavage	+	1
tcc-miR171g	Pavir.4NG003100.2.v5.1	0.5	23.085	1	21	465	485	UGAUUGAGCCGUGCCAAUAUC	:::::::::.:::::::::::	GAUAUUGGCGCGGCUCAAUCA	Cleavage	+	1
tcc-miR171h	Pavir.4NG003100.2.v5.1	0.5	23.085	1	21	465	485	UGAUUGAGCCGUGCCAAUAUC	:::::::::.:::::::::::	GAUAUUGGCGCGGCUCAAUCA	Cleavage	+	1
tcc-miR171h	Pavir.1NG390019.1.v5.1	0.5	23.15	1	21	1104	1124	UGAUUGAGCCGUGCCAAUAUC	:::::::::.:::::::::::	GAUAUUGGCGCGGCUCAAUCA	Cleavage	+	1
tcc-miR171h	Pavir.1NG390019.6.v5.1	0.5	23.15	1	21	987	1007	UGAUUGAGCCGUGCCAAUAUC	:::::::::.:::::::::::	GAUAUUGGCGCGGCUCAAUCA	Cleavage	+	1
tcc-miR171h	Pavir.1KG431100.1.v5.1	0.5	22.394	1	21	1116	1136	UGAUUGAGCCGUGCCAAUAUC	:::::::::.:::::::::::	GAUAUUGGCGCGGCUCAAUCA	Cleavage	+	1
vvi-miR171a	Pavir.1NG390019.1.v5.1	0.5	23.15	1	21	1104	1124	UGAUUGAGCCGUGCCAAUAUC	:::::::::.:::::::::::	GAUAUUGGCGCGGCUCAAUCA	Cleavage	+	1
vvi-miR171a	Pavir.4NG003100.2.v5.1	0.5	23.085	1	21	465	485	UGAUUGAGCCGUGCCAAUAUC	:::::::::.:::::::::::	GAUAUUGGCGCGGCUCAAUCA	Cleavage	+	1
vvi-miR171a	Pavir.1NG390019.6.v5.1	0.5	23.15	1	21	987	1007	UGAUUGAGCCGUGCCAAUAUC	:::::::::.:::::::::::	GAUAUUGGCGCGGCUCAAUCA	Cleavage	+	1
vvi-miR171a	Pavir.1KG431100.1.v5.1	0.5	22.394	1	21	1116	1136	UGAUUGAGCCGUGCCAAUAUC	:::::::::.:::::::::::	GAUAUUGGCGCGGCUCAAUCA	Cleavage	+	1
vvi-miR171b	Pavir.1NG390019.1.v5.1	0.5	23.15	1	21	1104	1124	UGAUUGAGCCGCGUCAAUAUC	:::::::.:::::::::::::	GAUAUUGGCGCGGCUCAAUCA	Cleavage	+	1
vvi-miR171b	Pavir.1KG431100.1.v5.1	0.5	22.394	1	21	1116	1136	UGAUUGAGCCGCGUCAAUAUC	:::::::.:::::::::::::	GAUAUUGGCGCGGCUCAAUCA	Cleavage	+	1
vvi-miR171b	Pavir.4NG003100.2.v5.1	0.5	23.085	1	21	465	485	UGAUUGAGCCGCGUCAAUAUC	:::::::.:::::::::::::	GAUAUUGGCGCGGCUCAAUCA	Cleavage	+	1
vvi-miR171b	Pavir.1NG390019.6.v5.1	0.5	23.15	1	21	987	1007	UGAUUGAGCCGCGUCAAUAUC	:::::::.:::::::::::::	GAUAUUGGCGCGGCUCAAUCA	Cleavage	+	1
vvi-miR171c	Pavir.4NG003100.2.v5.1	0.5	23.085	1	21	465	485	UGAUUGAGCCGUGCCAAUAUC	:::::::::.:::::::::::	GAUAUUGGCGCGGCUCAAUCA	Cleavage	+	1
vvi-miR171c	Pavir.1NG390019.1.v5.1	0.5	23.15	1	21	1104	1124	UGAUUGAGCCGUGCCAAUAUC	:::::::::.:::::::::::	GAUAUUGGCGCGGCUCAAUCA	Cleavage	+	1
vvi-miR171c	Pavir.1NG390019.6.v5.1	0.5	23.15	1	21	987	1007	UGAUUGAGCCGUGCCAAUAUC	:::::::::.:::::::::::	GAUAUUGGCGCGGCUCAAUCA	Cleavage	+	1
vvi-miR171c	Pavir.1KG431100.1.v5.1	0.5	22.394	1	21	1116	1136	UGAUUGAGCCGUGCCAAUAUC	:::::::::.:::::::::::	GAUAUUGGCGCGGCUCAAUCA	Cleavage	+	1
vvi-miR171d	Pavir.1NG390019.1.v5.1	0.5	23.15	1	21	1104	1124	UGAUUGAGCCGUGCCAAUAUC	:::::::::.:::::::::::	GAUAUUGGCGCGGCUCAAUCA	Cleavage	+	1
vvi-miR171d	Pavir.4NG003100.2.v5.1	0.5	23.085	1	21	465	485	UGAUUGAGCCGUGCCAAUAUC	:::::::::.:::::::::::	GAUAUUGGCGCGGCUCAAUCA	Cleavage	+	1
vvi-miR171d	Pavir.1KG431100.1.v5.1	0.5	22.394	1	21	1116	1136	UGAUUGAGCCGUGCCAAUAUC	:::::::::.:::::::::::	GAUAUUGGCGCGGCUCAAUCA	Cleavage	+	1
vvi-miR171d	Pavir.1NG390019.6.v5.1	0.5	23.15	1	21	987	1007	UGAUUGAGCCGUGCCAAUAUC	:::::::::.:::::::::::	GAUAUUGGCGCGGCUCAAUCA	Cleavage	+	1
vvi-miR171h	Pavir.1NG390019.6.v5.1	0.5	23.15	1	21	987	1007	UGGUUGAGCCGCGCCAAUAUC	::::::::::::::::::.::	GAUAUUGGCGCGGCUCAAUCA	Cleavage	+	1
vvi-miR171h	Pavir.1NG390019.1.v5.1	0.5	23.15	1	21	1104	1124	UGGUUGAGCCGCGCCAAUAUC	::::::::::::::::::.::	GAUAUUGGCGCGGCUCAAUCA	Cleavage	+	1
vvi-miR171h	Pavir.4NG003100.2.v5.1	0.5	23.085	1	21	465	485	UGGUUGAGCCGCGCCAAUAUC	::::::::::::::::::.::	GAUAUUGGCGCGGCUCAAUCA	Cleavage	+	1
vvi-miR171h	Pavir.1KG431100.1.v5.1	0.5	22.394	1	21	1116	1136	UGGUUGAGCCGCGCCAAUAUC	::::::::::::::::::.::	GAUAUUGGCGCGGCUCAAUCA	Cleavage	+	1
vvi-miR171i	Pavir.4NG003100.2.v5.1	0.5	23.085	1	21	465	485	UGAUUGAGCCGUGCCAAUAUC	:::::::::.:::::::::::	GAUAUUGGCGCGGCUCAAUCA	Cleavage	+	1
vvi-miR171i	Pavir.1NG390019.6.v5.1	0.5	23.15	1	21	987	1007	UGAUUGAGCCGUGCCAAUAUC	:::::::::.:::::::::::	GAUAUUGGCGCGGCUCAAUCA	Cleavage	+	1
vvi-miR171i	Pavir.1KG431100.1.v5.1	0.5	22.394	1	21	1116	1136	UGAUUGAGCCGUGCCAAUAUC	:::::::::.:::::::::::	GAUAUUGGCGCGGCUCAAUCA	Cleavage	+	1
vvi-miR171i	Pavir.1NG390019.1.v5.1	0.5	23.15	1	21	1104	1124	UGAUUGAGCCGUGCCAAUAUC	:::::::::.:::::::::::	GAUAUUGGCGCGGCUCAAUCA	Cleavage	+	1
vvi-miR171j	Pavir.1KG431100.1.v5.1	0.5	22.394	1	21	1116	1136	UGAUUGAGCCGUGCCAAUAUC	:::::::::.:::::::::::	GAUAUUGGCGCGGCUCAAUCA	Cleavage	+	1
vvi-miR171j	Pavir.1NG390019.1.v5.1	0.5	23.15	1	21	1104	1124	UGAUUGAGCCGUGCCAAUAUC	:::::::::.:::::::::::	GAUAUUGGCGCGGCUCAAUCA	Cleavage	+	1
vvi-miR171j	Pavir.4NG003100.2.v5.1	0.5	23.085	1	21	465	485	UGAUUGAGCCGUGCCAAUAUC	:::::::::.:::::::::::	GAUAUUGGCGCGGCUCAAUCA	Cleavage	+	1
vvi-miR171j	Pavir.1NG390019.6.v5.1	0.5	23.15	1	21	987	1007	UGAUUGAGCCGUGCCAAUAUC	:::::::::.:::::::::::	GAUAUUGGCGCGGCUCAAUCA	Cleavage	+	1
zma-miR171d-3p	Pavir.1NG390019.6.v5.1	0.5	23.15	1	21	987	1007	UGAUUGAGCCGUGCCAAUAUC	:::::::::.:::::::::::	GAUAUUGGCGCGGCUCAAUCA	Cleavage	+	1
zma-miR171d-3p	Pavir.4NG003100.2.v5.1	0.5	23.085	1	21	465	485	UGAUUGAGCCGUGCCAAUAUC	:::::::::.:::::::::::	GAUAUUGGCGCGGCUCAAUCA	Cleavage	+	1
zma-miR171d-3p	Pavir.1KG431100.1.v5.1	0.5	22.394	1	21	1116	1136	UGAUUGAGCCGUGCCAAUAUC	:::::::::.:::::::::::	GAUAUUGGCGCGGCUCAAUCA	Cleavage	+	1
zma-miR171d-3p	Pavir.1NG390019.1.v5.1	0.5	23.15	1	21	1104	1124	UGAUUGAGCCGUGCCAAUAUC	:::::::::.:::::::::::	GAUAUUGGCGCGGCUCAAUCA	Cleavage	+	1
zma-miR171e-3p	Pavir.1NG390019.6.v5.1	0.5	23.15	1	21	987	1007	UGAUUGAGCCGUGCCAAUAUC	:::::::::.:::::::::::	GAUAUUGGCGCGGCUCAAUCA	Cleavage	+	1
zma-miR171e-3p	Pavir.4NG003100.2.v5.1	0.5	23.085	1	21	465	485	UGAUUGAGCCGUGCCAAUAUC	:::::::::.:::::::::::	GAUAUUGGCGCGGCUCAAUCA	Cleavage	+	1
zma-miR171e-3p	Pavir.1KG431100.1.v5.1	0.5	22.394	1	21	1116	1136	UGAUUGAGCCGUGCCAAUAUC	:::::::::.:::::::::::	GAUAUUGGCGCGGCUCAAUCA	Cleavage	+	1
zma-miR171e-3p	Pavir.1NG390019.1.v5.1	0.5	23.15	1	21	1104	1124	UGAUUGAGCCGUGCCAAUAUC	:::::::::.:::::::::::	GAUAUUGGCGCGGCUCAAUCA	Cleavage	+	1
zma-miR171i-3p	Pavir.1KG431100.1.v5.1	0.5	22.394	1	21	1116	1136	UGAUUGAGCCGUGCCAAUAUC	:::::::::.:::::::::::	GAUAUUGGCGCGGCUCAAUCA	Cleavage	+	1
zma-miR171i-3p	Pavir.1NG390019.6.v5.1	0.5	23.15	1	21	987	1007	UGAUUGAGCCGUGCCAAUAUC	:::::::::.:::::::::::	GAUAUUGGCGCGGCUCAAUCA	Cleavage	+	1
zma-miR171i-3p	Pavir.1NG390019.1.v5.1	0.5	23.15	1	21	1104	1124	UGAUUGAGCCGUGCCAAUAUC	:::::::::.:::::::::::	GAUAUUGGCGCGGCUCAAUCA	Cleavage	+	1
zma-miR171i-3p	Pavir.4NG003100.2.v5.1	0.5	23.085	1	21	465	485	UGAUUGAGCCGUGCCAAUAUC	:::::::::.:::::::::::	GAUAUUGGCGCGGCUCAAUCA	Cleavage	+	1
zma-miR171j-3p	Pavir.1KG431100.1.v5.1	0.5	22.394	1	21	1116	1136	UGAUUGAGCCGUGCCAAUAUC	:::::::::.:::::::::::	GAUAUUGGCGCGGCUCAAUCA	Cleavage	+	1
zma-miR171j-3p	Pavir.1NG390019.1.v5.1	0.5	23.15	1	21	1104	1124	UGAUUGAGCCGUGCCAAUAUC	:::::::::.:::::::::::	GAUAUUGGCGCGGCUCAAUCA	Cleavage	+	1
zma-miR171j-3p	Pavir.4NG003100.2.v5.1	0.5	23.085	1	21	465	485	UGAUUGAGCCGUGCCAAUAUC	:::::::::.:::::::::::	GAUAUUGGCGCGGCUCAAUCA	Cleavage	+	1
zma-miR171j-3p	Pavir.1NG390019.6.v5.1	0.5	23.15	1	21	987	1007	UGAUUGAGCCGUGCCAAUAUC	:::::::::.:::::::::::	GAUAUUGGCGCGGCUCAAUCA	Cleavage	+	1
aly-miR170-3p	Pavir.1NG390019.1.v5.1	1	23.15	1	21	1104	1124	UGAUUGAGCCGUGUCAAUAUC	:::::::.:.:::::::::::	GAUAUUGGCGCGGCUCAAUCA	Cleavage	+	1
aly-miR170-3p	Pavir.1NG390019.6.v5.1	1	23.15	1	21	987	1007	UGAUUGAGCCGUGUCAAUAUC	:::::::.:.:::::::::::	GAUAUUGGCGCGGCUCAAUCA	Cleavage	+	1
aly-miR170-3p	Pavir.1KG431100.1.v5.1	1	22.394	1	21	1116	1136	UGAUUGAGCCGUGUCAAUAUC	:::::::.:.:::::::::::	GAUAUUGGCGCGGCUCAAUCA	Cleavage	+	1
aly-miR170-3p	Pavir.4NG003100.2.v5.1	1	23.085	1	21	465	485	UGAUUGAGCCGUGUCAAUAUC	:::::::.:.:::::::::::	GAUAUUGGCGCGGCUCAAUCA	Cleavage	+	1
aqc-miR477a	Pavir.5KG732400.1.v5.1	1	23.896	1	20	962	981	CUCUCCCUCAAGGGCUUCUA	:.::::::.:::::::::::	UGGAAGCCUUUGAGGGAGAG	Cleavage	+	1
aqc-miR477a	Pavir.5NG012540.1.v5.1	1	24.003	1	20	824	843	CUCUCCCUCAAGGGCUUCUA	:.::::::.:::::::::::	UGGAAGCCUUUGAGGGAGAG	Cleavage	+	1
aqc-miR477b	Pavir.5NG012540.1.v5.1	1	24.003	1	20	824	843	CUCUCCCUCAAGGGCUUCUA	:.::::::.:::::::::::	UGGAAGCCUUUGAGGGAGAG	Cleavage	+	1
aqc-miR477b	Pavir.5KG732400.1.v5.1	1	23.896	1	20	962	981	CUCUCCCUCAAGGGCUUCUA	:.::::::.:::::::::::	UGGAAGCCUUUGAGGGAGAG	Cleavage	+	1
aqc-miR477e	Pavir.5NG012540.1.v5.1	1	24.003	1	20	824	843	CUCUCCCUCAAGGGCUUCUA	:.::::::.:::::::::::	UGGAAGCCUUUGAGGGAGAG	Cleavage	+	1
aqc-miR477e	Pavir.5KG732400.1.v5.1	1	23.896	1	20	962	981	CUCUCCCUCAAGGGCUUCUA	:.::::::.:::::::::::	UGGAAGCCUUUGAGGGAGAG	Cleavage	+	1
aqc-miR477f	Pavir.5NG012540.1.v5.1	1	24.003	1	20	824	843	CUCUCCUUCAAAGGCUUCUA	:.:::::::::::.::::::	UGGAAGCCUUUGAGGGAGAG	Cleavage	+	1
aqc-miR477f	Pavir.5KG732400.1.v5.1	1	23.896	1	20	962	981	CUCUCCUUCAAAGGCUUCUA	:.:::::::::::.::::::	UGGAAGCCUUUGAGGGAGAG	Cleavage	+	1
ath-miR170-3p	Pavir.1NG390019.6.v5.1	1	23.15	1	21	987	1007	UGAUUGAGCCGUGUCAAUAUC	:::::::.:.:::::::::::	GAUAUUGGCGCGGCUCAAUCA	Cleavage	+	1
ath-miR170-3p	Pavir.1NG390019.1.v5.1	1	23.15	1	21	1104	1124	UGAUUGAGCCGUGUCAAUAUC	:::::::.:.:::::::::::	GAUAUUGGCGCGGCUCAAUCA	Cleavage	+	1
ath-miR170-3p	Pavir.4NG003100.2.v5.1	1	23.085	1	21	465	485	UGAUUGAGCCGUGUCAAUAUC	:::::::.:.:::::::::::	GAUAUUGGCGCGGCUCAAUCA	Cleavage	+	1
ath-miR170-3p	Pavir.1KG431100.1.v5.1	1	22.394	1	21	1116	1136	UGAUUGAGCCGUGUCAAUAUC	:::::::.:.:::::::::::	GAUAUUGGCGCGGCUCAAUCA	Cleavage	+	1
ath-miR5636	Pavir.9KG045272.1.v5.1	1	24.874	1	21	1532	1552	CGUAGUUGCAGAGCUUGACGG	::::::::::: :::::::::	CCGUCAAGCUCAGCAACUACG	Translation	-	1
cca-miR171	Pavir.1NG390019.1.v5.1	1	23.15	1	21	1104	1124	UGAUUGAGCCGCACCAAUAUC	:::::::: ::::::::::::	GAUAUUGGCGCGGCUCAAUCA	Cleavage	+	1
cca-miR171	Pavir.4NG003100.2.v5.1	1	23.085	1	21	465	485	UGAUUGAGCCGCACCAAUAUC	:::::::: ::::::::::::	GAUAUUGGCGCGGCUCAAUCA	Cleavage	+	1
cca-miR171	Pavir.1KG431100.1.v5.1	1	22.394	1	21	1116	1136	UGAUUGAGCCGCACCAAUAUC	:::::::: ::::::::::::	GAUAUUGGCGCGGCUCAAUCA	Cleavage	+	1
cca-miR171	Pavir.1NG390019.6.v5.1	1	23.15	1	21	987	1007	UGAUUGAGCCGCACCAAUAUC	:::::::: ::::::::::::	GAUAUUGGCGCGGCUCAAUCA	Cleavage	+	1
csi-miR171a	Pavir.7KG283500.3.v5.1	1	22.319	1	20	1135	1154	UUGAGCCGCGCCAAUAUCAC	: ::::::::::::::::::	GAGAUAUUGGCGCGGCUCAA	Cleavage	+	1
csi-miR171a	Pavir.7NG276500.2.v5.1	1	22.199	1	20	1135	1154	UUGAGCCGCGCCAAUAUCAC	: ::::::::::::::::::	GAGAUAUUGGCGCGGCUCAA	Cleavage	+	1
csi-miR171a	Pavir.4NG003100.2.v5.1	1	23.727	1	20	463	482	UUGAGCCGCGCCAAUAUCAC	: ::::::::::::::::::	GAGAUAUUGGCGCGGCUCAA	Cleavage	+	1
csi-miR477b	Pavir.5KG732400.1.v5.1	1	23.896	1	21	961	981	CUCUCCCUCAAGGGCUUCUCU	.::::::.:::::::::::	UUGGAAGCCUUUGAGGGAGAG	Cleavage	+	1
csi-miR477b	Pavir.5NG012540.1.v5.1	1	24.003	1	21	823	843	CUCUCCCUCAAGGGCUUCUCU	.::::::.:::::::::::	UUGGAAGCCUUUGAGGGAGAG	Cleavage	+	1
gma-miR171k-3p	Pavir.7KG283500.3.v5.1	1	22.319	1	21	1134	1154	UUGAGCCGCGCCAAUAUCACU	:: ::::::::::::::::::	AGAGAUAUUGGCGCGGCUCAA	Cleavage	+	1
gma-miR171k-3p	Pavir.7NG276500.2.v5.1	1	22.199	1	21	1134	1154	UUGAGCCGCGCCAAUAUCACU	:: ::::::::::::::::::	AGAGAUAUUGGCGCGGCUCAA	Cleavage	+	1
gma-miR171k-3p	Pavir.4NG003100.2.v5.1	1	23.727	1	21	462	482	UUGAGCCGCGCCAAUAUCACU	: ::::::::::::::::::	CGAGAUAUUGGCGCGGCUCAA	Cleavage	+	1
gra-miR1446	Pavir.5NG012540.1.v5.1	1	23.857	1	21	827	847	AACUCUCUCCCUCAAAGGCUA	:::::::::::::::::::	AAGCCUUUGAGGGAGAGAGUA	Cleavage	+	1
gra-miR1446	Pavir.5KG732400.1.v5.1	1	23.325	1	21	965	985	AACUCUCUCCCUCAAAGGCUA	:::::::::::::::::::	AAGCCUUUGAGGGAGAGAGUA	Cleavage	+	1
lja-miR171d-5p	Pavir.7KG283500.3.v5.1	1	22.319	1	21	1134	1154	UUGAGCCGCGCCAAUAUCACU	:: ::::::::::::::::::	AGAGAUAUUGGCGCGGCUCAA	Cleavage	+	1
lja-miR171d-5p	Pavir.7NG276500.2.v5.1	1	22.199	1	21	1134	1154	UUGAGCCGCGCCAAUAUCACU	:: ::::::::::::::::::	AGAGAUAUUGGCGCGGCUCAA	Cleavage	+	1
lja-miR171d-5p	Pavir.4NG003100.2.v5.1	1	23.727	1	21	462	482	UUGAGCCGCGCCAAUAUCACU	: ::::::::::::::::::	CGAGAUAUUGGCGCGGCUCAA	Cleavage	+	1
mdm-miR171j	Pavir.7NG276500.2.v5.1	1	22.199	1	21	1134	1154	UUGAGCCGCGCCAAUAUCACU	:: ::::::::::::::::::	AGAGAUAUUGGCGCGGCUCAA	Cleavage	+	1
mdm-miR171j	Pavir.7KG283500.3.v5.1	1	22.319	1	21	1134	1154	UUGAGCCGCGCCAAUAUCACU	:: ::::::::::::::::::	AGAGAUAUUGGCGCGGCUCAA	Cleavage	+	1
mdm-miR171j	Pavir.4NG003100.2.v5.1	1	23.727	1	21	462	482	UUGAGCCGCGCCAAUAUCACU	: ::::::::::::::::::	CGAGAUAUUGGCGCGGCUCAA	Cleavage	+	1
mdm-miR171k	Pavir.7NG276500.2.v5.1	1	22.199	1	21	1134	1154	UUGAGCCGCGCCAAUAUCACU	:: ::::::::::::::::::	AGAGAUAUUGGCGCGGCUCAA	Cleavage	+	1
mdm-miR171k	Pavir.7KG283500.3.v5.1	1	22.319	1	21	1134	1154	UUGAGCCGCGCCAAUAUCACU	:: ::::::::::::::::::	AGAGAUAUUGGCGCGGCUCAA	Cleavage	+	1
mdm-miR171k	Pavir.4NG003100.2.v5.1	1	23.727	1	21	462	482	UUGAGCCGCGCCAAUAUCACU	: ::::::::::::::::::	CGAGAUAUUGGCGCGGCUCAA	Cleavage	+	1
mdm-miR171l	Pavir.7NG276500.2.v5.1	1	22.199	1	21	1134	1154	UUGAGCCGCGCCAAUAUCACU	:: ::::::::::::::::::	AGAGAUAUUGGCGCGGCUCAA	Cleavage	+	1
mdm-miR171l	Pavir.7KG283500.3.v5.1	1	22.319	1	21	1134	1154	UUGAGCCGCGCCAAUAUCACU	:: ::::::::::::::::::	AGAGAUAUUGGCGCGGCUCAA	Cleavage	+	1
mdm-miR171l	Pavir.4NG003100.2.v5.1	1	23.727	1	21	462	482	UUGAGCCGCGCCAAUAUCACU	: ::::::::::::::::::	CGAGAUAUUGGCGCGGCUCAA	Cleavage	+	1
mes-miR171e	Pavir.1NG390019.6.v5.1	1	23.15	1	21	987	1007	AGAUUGAGCCGCGCCAAUAUC	::::::::::::::::::::	GAUAUUGGCGCGGCUCAAUCA	Cleavage	+	1
mes-miR171e	Pavir.1NG390019.1.v5.1	1	23.15	1	21	1104	1124	AGAUUGAGCCGCGCCAAUAUC	::::::::::::::::::::	GAUAUUGGCGCGGCUCAAUCA	Cleavage	+	1
mes-miR171e	Pavir.4NG003100.2.v5.1	1	23.085	1	21	465	485	AGAUUGAGCCGCGCCAAUAUC	::::::::::::::::::::	GAUAUUGGCGCGGCUCAAUCA	Cleavage	+	1
mes-miR171e	Pavir.1KG431100.1.v5.1	1	22.394	1	21	1116	1136	AGAUUGAGCCGCGCCAAUAUC	::::::::::::::::::::	GAUAUUGGCGCGGCUCAAUCA	Cleavage	+	1
mes-miR171f	Pavir.4NG003100.2.v5.1	1	23.085	1	21	465	485	AGAUUGAGCCGCGCCAAUAUC	::::::::::::::::::::	GAUAUUGGCGCGGCUCAAUCA	Cleavage	+	1
mes-miR171f	Pavir.1KG431100.1.v5.1	1	22.394	1	21	1116	1136	AGAUUGAGCCGCGCCAAUAUC	::::::::::::::::::::	GAUAUUGGCGCGGCUCAAUCA	Cleavage	+	1
mes-miR171f	Pavir.1NG390019.6.v5.1	1	23.15	1	21	987	1007	AGAUUGAGCCGCGCCAAUAUC	::::::::::::::::::::	GAUAUUGGCGCGGCUCAAUCA	Cleavage	+	1
mes-miR171f	Pavir.1NG390019.1.v5.1	1	23.15	1	21	1104	1124	AGAUUGAGCCGCGCCAAUAUC	::::::::::::::::::::	GAUAUUGGCGCGGCUCAAUCA	Cleavage	+	1
mes-miR477a	Pavir.5NG012540.1.v5.1	1	24.003	1	20	824	843	CUCUCCCUCAAGGGCUUCUG	..::::::.:::::::::::	UGGAAGCCUUUGAGGGAGAG	Cleavage	+	1
mes-miR477a	Pavir.5KG732400.1.v5.1	1	23.896	1	20	962	981	CUCUCCCUCAAGGGCUUCUG	..::::::.:::::::::::	UGGAAGCCUUUGAGGGAGAG	Cleavage	+	1
mes-miR477b	Pavir.5KG732400.1.v5.1	1	23.896	1	20	962	981	CUCUCCCUCAAGGGCUUCUG	..::::::.:::::::::::	UGGAAGCCUUUGAGGGAGAG	Cleavage	+	1
mes-miR477b	Pavir.5NG012540.1.v5.1	1	24.003	1	20	824	843	CUCUCCCUCAAGGGCUUCUG	..::::::.:::::::::::	UGGAAGCCUUUGAGGGAGAG	Cleavage	+	1
mes-miR477c	Pavir.5NG012540.1.v5.1	1	24.003	1	20	824	843	CUCUCCCUCAAGGGCUUCUG	..::::::.:::::::::::	UGGAAGCCUUUGAGGGAGAG	Cleavage	+	1
mes-miR477c	Pavir.5KG732400.1.v5.1	1	23.896	1	20	962	981	CUCUCCCUCAAGGGCUUCUG	..::::::.:::::::::::	UGGAAGCCUUUGAGGGAGAG	Cleavage	+	1
mes-miR477d	Pavir.5KG732400.1.v5.1	1	23.896	1	20	962	981	CUCUCCCUCAAGGGCUUCUC	.::::::.:::::::::::	UGGAAGCCUUUGAGGGAGAG	Cleavage	+	1
mes-miR477d	Pavir.5NG012540.1.v5.1	1	24.003	1	20	824	843	CUCUCCCUCAAGGGCUUCUC	.::::::.:::::::::::	UGGAAGCCUUUGAGGGAGAG	Cleavage	+	1
mes-miR477e	Pavir.5KG732400.1.v5.1	1	23.896	1	20	962	981	CUCUCCCUCAAGGGCUUCUG	..::::::.:::::::::::	UGGAAGCCUUUGAGGGAGAG	Cleavage	+	1
mes-miR477e	Pavir.5NG012540.1.v5.1	1	24.003	1	20	824	843	CUCUCCCUCAAGGGCUUCUG	..::::::.:::::::::::	UGGAAGCCUUUGAGGGAGAG	Cleavage	+	1
mes-miR477f	Pavir.5NG012540.1.v5.1	1	24.003	1	20	824	843	AUCUCCCUCAAAGGCUUCCA	:::::::::::::::::::	UGGAAGCCUUUGAGGGAGAG	Cleavage	+	1
mes-miR477f	Pavir.5KG732400.1.v5.1	1	23.896	1	20	962	981	AUCUCCCUCAAAGGCUUCCA	:::::::::::::::::::	UGGAAGCCUUUGAGGGAGAG	Cleavage	+	1
mes-miR477g	Pavir.5KG732400.1.v5.1	1	23.896	1	20	962	981	AUCUCCCUCAAAGGCUUCCA	:::::::::::::::::::	UGGAAGCCUUUGAGGGAGAG	Cleavage	+	1
mes-miR477g	Pavir.5NG012540.1.v5.1	1	24.003	1	20	824	843	AUCUCCCUCAAAGGCUUCCA	:::::::::::::::::::	UGGAAGCCUUUGAGGGAGAG	Cleavage	+	1
mtr-miR171a	Pavir.1NG390019.1.v5.1	1	23.15	1	21	1104	1124	UGAUUGAGUCGUGCCAAUAUC	:::::::::.::.::::::::	GAUAUUGGCGCGGCUCAAUCA	Cleavage	+	1
mtr-miR171a	Pavir.4NG003100.2.v5.1	1	23.085	1	21	465	485	UGAUUGAGUCGUGCCAAUAUC	:::::::::.::.::::::::	GAUAUUGGCGCGGCUCAAUCA	Cleavage	+	1
mtr-miR171a	Pavir.1KG431100.1.v5.1	1	22.394	1	21	1116	1136	UGAUUGAGUCGUGCCAAUAUC	:::::::::.::.::::::::	GAUAUUGGCGCGGCUCAAUCA	Cleavage	+	1
mtr-miR171a	Pavir.1NG390019.6.v5.1	1	23.15	1	21	987	1007	UGAUUGAGUCGUGCCAAUAUC	:::::::::.::.::::::::	GAUAUUGGCGCGGCUCAAUCA	Cleavage	+	1
mtr-miR171e-3p	Pavir.1NG390019.6.v5.1	1	23.15	1	21	987	1007	AGAUUGAGCCGCGCCAAUAUC	::::::::::::::::::::	GAUAUUGGCGCGGCUCAAUCA	Cleavage	+	1
mtr-miR171e-3p	Pavir.1NG390019.1.v5.1	1	23.15	1	21	1104	1124	AGAUUGAGCCGCGCCAAUAUC	::::::::::::::::::::	GAUAUUGGCGCGGCUCAAUCA	Cleavage	+	1
mtr-miR171e-3p	Pavir.4NG003100.2.v5.1	1	23.085	1	21	465	485	AGAUUGAGCCGCGCCAAUAUC	::::::::::::::::::::	GAUAUUGGCGCGGCUCAAUCA	Cleavage	+	1
mtr-miR171e-3p	Pavir.1KG431100.1.v5.1	1	22.394	1	21	1116	1136	AGAUUGAGCCGCGCCAAUAUC	::::::::::::::::::::	GAUAUUGGCGCGGCUCAAUCA	Cleavage	+	1
nta-miR171b	Pavir.7NG276500.2.v5.1	1	22.199	1	21	1134	1154	UUGAGCCGCGCCAAUAUCACU	:: ::::::::::::::::::	AGAGAUAUUGGCGCGGCUCAA	Cleavage	+	1
nta-miR171b	Pavir.7KG283500.3.v5.1	1	22.319	1	21	1134	1154	UUGAGCCGCGCCAAUAUCACU	:: ::::::::::::::::::	AGAGAUAUUGGCGCGGCUCAA	Cleavage	+	1
nta-miR171b	Pavir.4NG003100.2.v5.1	1	23.727	1	21	462	482	UUGAGCCGCGCCAAUAUCACU	: ::::::::::::::::::	CGAGAUAUUGGCGCGGCUCAA	Cleavage	+	1
ppt-miR171a	Pavir.7KG283500.3.v5.1	1	20.045	1	21	1133	1153	UGAGCCGCGCCAAUAUCACAU	: :::::::::::::::::	GAGAGAUAUUGGCGCGGCUCA	Cleavage	+	1
ppt-miR171a	Pavir.1NG390019.6.v5.1	1	24.684	1	21	983	1003	UGAGCCGCGCCAAUAUCACAU	: :::::::::::::::::	GAGAGAUAUUGGCGCGGCUCA	Cleavage	+	1
ppt-miR171a	Pavir.1KG431100.1.v5.1	1	23.949	1	21	1112	1132	UGAGCCGCGCCAAUAUCACAU	: :::::::::::::::::	GAGAGAUAUUGGCGCGGCUCA	Cleavage	+	1
ppt-miR171a	Pavir.7NG276500.2.v5.1	1	19.323	1	21	1133	1153	UGAGCCGCGCCAAUAUCACAU	: :::::::::::::::::	GAGAGAUAUUGGCGCGGCUCA	Cleavage	+	1
ppt-miR171a	Pavir.1NG390019.1.v5.1	1	24.684	1	21	1100	1120	UGAGCCGCGCCAAUAUCACAU	: :::::::::::::::::	GAGAGAUAUUGGCGCGGCUCA	Cleavage	+	1
ppt-miR171b	Pavir.7NG276500.2.v5.1	1	22.199	1	21	1134	1154	UUGAGCCGCGCCAAUAUCACA	: ::::::::::::::::::	AGAGAUAUUGGCGCGGCUCAA	Cleavage	+	1
ppt-miR171b	Pavir.4NG003100.2.v5.1	1	23.727	1	21	462	482	UUGAGCCGCGCCAAUAUCACA	: ::::::::::::::::::	CGAGAUAUUGGCGCGGCUCAA	Cleavage	+	1
ppt-miR171b	Pavir.7KG283500.3.v5.1	1	22.319	1	21	1134	1154	UUGAGCCGCGCCAAUAUCACA	: ::::::::::::::::::	AGAGAUAUUGGCGCGGCUCAA	Cleavage	+	1
ppt-miR477f	Pavir.5NG012540.1.v5.1	1	22.447	1	21	820	840	UCCCUCAAAGGCUUCCAACAA	: ::::::::::::::::::	AUCUUGGAAGCCUUUGAGGGA	Cleavage	+	1
ppt-miR477f	Pavir.5KG732400.1.v5.1	1	22.592	1	21	958	978	UCCCUCAAAGGCUUCCAACAA	: ::::::::::::::::::	AUCUUGGAAGCCUUUGAGGGA	Cleavage	+	1
ppt-miR477g-5p	Pavir.5NG012540.1.v5.1	1	22.447	1	21	820	840	UCCCUCAAAGGCUUCCAACAA	: ::::::::::::::::::	AUCUUGGAAGCCUUUGAGGGA	Cleavage	+	1
ppt-miR477g-5p	Pavir.5KG732400.1.v5.1	1	22.592	1	21	958	978	UCCCUCAAAGGCUUCCAACAA	: ::::::::::::::::::	AUCUUGGAAGCCUUUGAGGGA	Cleavage	+	1
ptc-miR171c	Pavir.1NG390019.6.v5.1	1	23.15	1	21	987	1007	AGAUUGAGCCGCGCCAAUAUC	::::::::::::::::::::	GAUAUUGGCGCGGCUCAAUCA	Cleavage	+	1
ptc-miR171c	Pavir.1NG390019.1.v5.1	1	23.15	1	21	1104	1124	AGAUUGAGCCGCGCCAAUAUC	::::::::::::::::::::	GAUAUUGGCGCGGCUCAAUCA	Cleavage	+	1
ptc-miR171c	Pavir.4NG003100.2.v5.1	1	23.085	1	21	465	485	AGAUUGAGCCGCGCCAAUAUC	::::::::::::::::::::	GAUAUUGGCGCGGCUCAAUCA	Cleavage	+	1
ptc-miR171c	Pavir.1KG431100.1.v5.1	1	22.394	1	21	1116	1136	AGAUUGAGCCGCGCCAAUAUC	::::::::::::::::::::	GAUAUUGGCGCGGCUCAAUCA	Cleavage	+	1
ptc-miR171d	Pavir.1NG390019.1.v5.1	1	23.15	1	21	1104	1124	AGAUUGAGCCGCGCCAAUAUC	::::::::::::::::::::	GAUAUUGGCGCGGCUCAAUCA	Cleavage	+	1
ptc-miR171d	Pavir.4NG003100.2.v5.1	1	23.085	1	21	465	485	AGAUUGAGCCGCGCCAAUAUC	::::::::::::::::::::	GAUAUUGGCGCGGCUCAAUCA	Cleavage	+	1
ptc-miR171d	Pavir.1NG390019.6.v5.1	1	23.15	1	21	987	1007	AGAUUGAGCCGCGCCAAUAUC	::::::::::::::::::::	GAUAUUGGCGCGGCUCAAUCA	Cleavage	+	1
ptc-miR171d	Pavir.1KG431100.1.v5.1	1	22.394	1	21	1116	1136	AGAUUGAGCCGCGCCAAUAUC	::::::::::::::::::::	GAUAUUGGCGCGGCUCAAUCA	Cleavage	+	1
ptc-miR171k	Pavir.4NG003100.2.v5.1	1	23.085	1	21	465	485	GGAUUGAGCCGCGCCAAUAUC	::::::::::::::::::::	GAUAUUGGCGCGGCUCAAUCA	Cleavage	+	1
ptc-miR171k	Pavir.1KG431100.1.v5.1	1	22.394	1	21	1116	1136	GGAUUGAGCCGCGCCAAUAUC	::::::::::::::::::::	GAUAUUGGCGCGGCUCAAUCA	Cleavage	+	1
ptc-miR171k	Pavir.1NG390019.6.v5.1	1	23.15	1	21	987	1007	GGAUUGAGCCGCGCCAAUAUC	::::::::::::::::::::	GAUAUUGGCGCGGCUCAAUCA	Cleavage	+	1
ptc-miR171k	Pavir.1NG390019.1.v5.1	1	23.15	1	21	1104	1124	GGAUUGAGCCGCGCCAAUAUC	::::::::::::::::::::	GAUAUUGGCGCGGCUCAAUCA	Cleavage	+	1
ptc-miR477d-5p	Pavir.5NG012540.1.v5.1	1	24.003	1	22	822	843	AUCUCCCUCAAAGGCUUCCUCU	::::::::::::::::::	CUUGGAAGCCUUUGAGGGAGAG	Cleavage	+	1
ptc-miR477d-5p	Pavir.5KG732400.1.v5.1	1	23.896	1	22	960	981	AUCUCCCUCAAAGGCUUCCUCU	::::::::::::::::::	CUUGGAAGCCUUUGAGGGAGAG	Cleavage	+	1
rco-miR171g	Pavir.1NG390019.6.v5.1	1	23.15	1	21	987	1007	AGAUUGAGCCGCGCCAAUAUC	::::::::::::::::::::	GAUAUUGGCGCGGCUCAAUCA	Cleavage	+	1
rco-miR171g	Pavir.1KG431100.1.v5.1	1	22.394	1	21	1116	1136	AGAUUGAGCCGCGCCAAUAUC	::::::::::::::::::::	GAUAUUGGCGCGGCUCAAUCA	Cleavage	+	1
rco-miR171g	Pavir.1NG390019.1.v5.1	1	23.15	1	21	1104	1124	AGAUUGAGCCGCGCCAAUAUC	::::::::::::::::::::	GAUAUUGGCGCGGCUCAAUCA	Cleavage	+	1
rco-miR171g	Pavir.4NG003100.2.v5.1	1	23.085	1	21	465	485	AGAUUGAGCCGCGCCAAUAUC	::::::::::::::::::::	GAUAUUGGCGCGGCUCAAUCA	Cleavage	+	1
sly-miR171d	Pavir.4NG003100.2.v5.1	1	23.727	1	20	463	482	UUGAGCCGCGCCAAUAUCAC	: ::::::::::::::::::	GAGAUAUUGGCGCGGCUCAA	Cleavage	+	1
sly-miR171d	Pavir.7NG276500.2.v5.1	1	22.199	1	20	1135	1154	UUGAGCCGCGCCAAUAUCAC	: ::::::::::::::::::	GAGAUAUUGGCGCGGCUCAA	Cleavage	+	1
sly-miR171d	Pavir.7KG283500.3.v5.1	1	22.319	1	20	1135	1154	UUGAGCCGCGCCAAUAUCAC	: ::::::::::::::::::	GAGAUAUUGGCGCGGCUCAA	Cleavage	+	1
smo-miR171d	Pavir.1KG431100.1.v5.1	1	23.949	1	21	1112	1132	UGAGCCGCGCCAAUAUCACAU	: :::::::::::::::::	GAGAGAUAUUGGCGCGGCUCA	Cleavage	+	1
smo-miR171d	Pavir.1NG390019.1.v5.1	1	24.684	1	21	1100	1120	UGAGCCGCGCCAAUAUCACAU	: :::::::::::::::::	GAGAGAUAUUGGCGCGGCUCA	Cleavage	+	1
smo-miR171d	Pavir.7NG276500.2.v5.1	1	19.323	1	21	1133	1153	UGAGCCGCGCCAAUAUCACAU	: :::::::::::::::::	GAGAGAUAUUGGCGCGGCUCA	Cleavage	+	1
smo-miR171d	Pavir.7KG283500.3.v5.1	1	20.045	1	21	1133	1153	UGAGCCGCGCCAAUAUCACAU	: :::::::::::::::::	GAGAGAUAUUGGCGCGGCUCA	Cleavage	+	1
smo-miR171d	Pavir.1NG390019.6.v5.1	1	24.684	1	21	983	1003	UGAGCCGCGCCAAUAUCACAU	: :::::::::::::::::	GAGAGAUAUUGGCGCGGCUCA	Cleavage	+	1
ssl-miR171b	Pavir.7NG276500.2.v5.1	1	22.199	1	21	1134	1154	UUGAGCCGCGCCAAUAUCACU	:: ::::::::::::::::::	AGAGAUAUUGGCGCGGCUCAA	Cleavage	+	1
ssl-miR171b	Pavir.7KG283500.3.v5.1	1	22.319	1	21	1134	1154	UUGAGCCGCGCCAAUAUCACU	:: ::::::::::::::::::	AGAGAUAUUGGCGCGGCUCAA	Cleavage	+	1
ssl-miR171b	Pavir.4NG003100.2.v5.1	1	23.727	1	21	462	482	UUGAGCCGCGCCAAUAUCACU	: ::::::::::::::::::	CGAGAUAUUGGCGCGGCUCAA	Cleavage	+	1
stu-miR171c-3p	Pavir.1KG431100.1.v5.1	1	22.394	1	21	1116	1136	UGAUUGAGCCGUGUCAAUAUC	:::::::.:.:::::::::::	GAUAUUGGCGCGGCUCAAUCA	Cleavage	+	1
stu-miR171c-3p	Pavir.4NG003100.2.v5.1	1	23.085	1	21	465	485	UGAUUGAGCCGUGUCAAUAUC	:::::::.:.:::::::::::	GAUAUUGGCGCGGCUCAAUCA	Cleavage	+	1
stu-miR171c-3p	Pavir.1NG390019.6.v5.1	1	23.15	1	21	987	1007	UGAUUGAGCCGUGUCAAUAUC	:::::::.:.:::::::::::	GAUAUUGGCGCGGCUCAAUCA	Cleavage	+	1
stu-miR171c-3p	Pavir.1NG390019.1.v5.1	1	23.15	1	21	1104	1124	UGAUUGAGCCGUGUCAAUAUC	:::::::.:.:::::::::::	GAUAUUGGCGCGGCUCAAUCA	Cleavage	+	1
stu-miR477b-5p	Pavir.5NG012540.1.v5.1	1	24.317	1	21	824	844	ACUCUCCCUCAAAGGCUUCUG	..::::::::::::::::::	UGGAAGCCUUUGAGGGAGAGA	Cleavage	+	1
stu-miR477b-5p	Pavir.5KG732400.1.v5.1	1	22.991	1	21	962	982	ACUCUCCCUCAAAGGCUUCUG	..::::::::::::::::::	UGGAAGCCUUUGAGGGAGAGA	Cleavage	+	1
tcc-miR171b	Pavir.1NG390019.6.v5.1	1	23.15	1	21	987	1007	AGAUUGAGCCGCGCCAAUAUC	::::::::::::::::::::	GAUAUUGGCGCGGCUCAAUCA	Cleavage	+	1
tcc-miR171b	Pavir.1NG390019.1.v5.1	1	23.15	1	21	1104	1124	AGAUUGAGCCGCGCCAAUAUC	::::::::::::::::::::	GAUAUUGGCGCGGCUCAAUCA	Cleavage	+	1
tcc-miR171b	Pavir.4NG003100.2.v5.1	1	23.085	1	21	465	485	AGAUUGAGCCGCGCCAAUAUC	::::::::::::::::::::	GAUAUUGGCGCGGCUCAAUCA	Cleavage	+	1
tcc-miR171b	Pavir.1KG431100.1.v5.1	1	22.394	1	21	1116	1136	AGAUUGAGCCGCGCCAAUAUC	::::::::::::::::::::	GAUAUUGGCGCGGCUCAAUCA	Cleavage	+	1
tcc-miR171c	Pavir.1NG390019.1.v5.1	1	23.15	1	21	1104	1124	AGAUUGAGCCGCGCCAAUAUC	::::::::::::::::::::	GAUAUUGGCGCGGCUCAAUCA	Cleavage	+	1
tcc-miR171c	Pavir.4NG003100.2.v5.1	1	23.085	1	21	465	485	AGAUUGAGCCGCGCCAAUAUC	::::::::::::::::::::	GAUAUUGGCGCGGCUCAAUCA	Cleavage	+	1
tcc-miR171c	Pavir.1KG431100.1.v5.1	1	22.394	1	21	1116	1136	AGAUUGAGCCGCGCCAAUAUC	::::::::::::::::::::	GAUAUUGGCGCGGCUCAAUCA	Cleavage	+	1
tcc-miR171c	Pavir.1NG390019.6.v5.1	1	23.15	1	21	987	1007	AGAUUGAGCCGCGCCAAUAUC	::::::::::::::::::::	GAUAUUGGCGCGGCUCAAUCA	Cleavage	+	1
vvi-miR171f	Pavir.7NG276500.2.v5.1	1	22.199	1	21	1134	1154	UUGAGCCGCGCCAAUAUCACU	:: ::::::::::::::::::	AGAGAUAUUGGCGCGGCUCAA	Cleavage	+	1
vvi-miR171f	Pavir.7KG283500.3.v5.1	1	22.319	1	21	1134	1154	UUGAGCCGCGCCAAUAUCACU	:: ::::::::::::::::::	AGAGAUAUUGGCGCGGCUCAA	Cleavage	+	1
vvi-miR171f	Pavir.4NG003100.2.v5.1	1	23.727	1	21	462	482	UUGAGCCGCGCCAAUAUCACU	: ::::::::::::::::::	CGAGAUAUUGGCGCGGCUCAA	Cleavage	+	1
vvi-miR477a	Pavir.5KG732400.1.v5.1	1	23.896	1	21	961	981	AUCUCCCUCAAAGGCUUCCAA	::::::::::::::::::::	UUGGAAGCCUUUGAGGGAGAG	Cleavage	+	1
vvi-miR477a	Pavir.5NG012540.1.v5.1	1	24.003	1	21	823	843	AUCUCCCUCAAAGGCUUCCAA	::::::::::::::::::::	UUGGAAGCCUUUGAGGGAGAG	Cleavage	+	1
aly-miR164b-3p	Pavir.5KG675300.1.v5.1	1.5	22.274	1	21	145	165	CAUGUGCCCAUCUUCACCAUC	:::::::. :::::::::::	AAUGGUGAGUAUGGGCACAUG	Cleavage	-	1
aly-miR171b-3p	Pavir.4NG003100.2.v5.1	1.5	23.727	1	21	462	482	UUGAGCCGUGCCAAUAUCACG	:: :::::::::.::::::::	CGAGAUAUUGGCGCGGCUCAA	Cleavage	+	1
aly-miR171b-3p	Pavir.7NG276500.2.v5.1	1.5	22.199	1	21	1134	1154	UUGAGCCGUGCCAAUAUCACG	: :::::::::.::::::::	AGAGAUAUUGGCGCGGCUCAA	Cleavage	+	1
aly-miR171b-3p	Pavir.7KG283500.3.v5.1	1.5	22.319	1	21	1134	1154	UUGAGCCGUGCCAAUAUCACG	: :::::::::.::::::::	AGAGAUAUUGGCGCGGCUCAA	Cleavage	+	1
aly-miR171c-3p	Pavir.4NG003100.2.v5.1	1.5	23.727	1	21	462	482	UUGAGCCGUGCCAAUAUCACG	:: :::::::::.::::::::	CGAGAUAUUGGCGCGGCUCAA	Cleavage	+	1
aly-miR171c-3p	Pavir.7KG283500.3.v5.1	1.5	22.319	1	21	1134	1154	UUGAGCCGUGCCAAUAUCACG	: :::::::::.::::::::	AGAGAUAUUGGCGCGGCUCAA	Cleavage	+	1
aly-miR171c-3p	Pavir.7NG276500.2.v5.1	1.5	22.199	1	21	1134	1154	UUGAGCCGUGCCAAUAUCACG	: :::::::::.::::::::	AGAGAUAUUGGCGCGGCUCAA	Cleavage	+	1
aqc-miR477d	Pavir.5NG012540.1.v5.1	1.5	24.003	1	20	824	843	CUCUUCUUCAAAGGCUUCUA	:.:::::::::::.:.::::	UGGAAGCCUUUGAGGGAGAG	Cleavage	+	1
aqc-miR477d	Pavir.5KG732400.1.v5.1	1.5	23.896	1	20	962	981	CUCUUCUUCAAAGGCUUCUA	:.:::::::::::.:.::::	UGGAAGCCUUUGAGGGAGAG	Cleavage	+	1
ata-miR171c-3p	Pavir.4NG003100.2.v5.1	1.5	23.727	1	21	462	482	UUGAGCCGUGCCAAUAUCACG	:: :::::::::.::::::::	CGAGAUAUUGGCGCGGCUCAA	Cleavage	+	1
ata-miR171c-3p	Pavir.7KG283500.3.v5.1	1.5	22.319	1	21	1134	1154	UUGAGCCGUGCCAAUAUCACG	: :::::::::.::::::::	AGAGAUAUUGGCGCGGCUCAA	Cleavage	+	1
ata-miR171c-3p	Pavir.7NG276500.2.v5.1	1.5	22.199	1	21	1134	1154	UUGAGCCGUGCCAAUAUCACG	: :::::::::.::::::::	AGAGAUAUUGGCGCGGCUCAA	Cleavage	+	1
ath-miR164b-3p	Pavir.5KG675300.1.v5.1	1.5	22.274	1	21	145	165	CAUGUGCCCAUCUUCACCAUC	:::::::. :::::::::::	AAUGGUGAGUAUGGGCACAUG	Cleavage	-	1
ath-miR171b-3p	Pavir.4NG003100.2.v5.1	1.5	23.727	1	21	462	482	UUGAGCCGUGCCAAUAUCACG	:: :::::::::.::::::::	CGAGAUAUUGGCGCGGCUCAA	Cleavage	+	1
ath-miR171b-3p	Pavir.7NG276500.2.v5.1	1.5	22.199	1	21	1134	1154	UUGAGCCGUGCCAAUAUCACG	: :::::::::.::::::::	AGAGAUAUUGGCGCGGCUCAA	Cleavage	+	1
ath-miR171b-3p	Pavir.7KG283500.3.v5.1	1.5	22.319	1	21	1134	1154	UUGAGCCGUGCCAAUAUCACG	: :::::::::.::::::::	AGAGAUAUUGGCGCGGCUCAA	Cleavage	+	1
ath-miR171c-3p	Pavir.4NG003100.2.v5.1	1.5	23.727	1	21	462	482	UUGAGCCGUGCCAAUAUCACG	:: :::::::::.::::::::	CGAGAUAUUGGCGCGGCUCAA	Cleavage	+	1
ath-miR171c-3p	Pavir.7NG276500.2.v5.1	1.5	22.199	1	21	1134	1154	UUGAGCCGUGCCAAUAUCACG	: :::::::::.::::::::	AGAGAUAUUGGCGCGGCUCAA	Cleavage	+	1
ath-miR171c-3p	Pavir.7KG283500.3.v5.1	1.5	22.319	1	21	1134	1154	UUGAGCCGUGCCAAUAUCACG	: :::::::::.::::::::	AGAGAUAUUGGCGCGGCUCAA	Cleavage	+	1
bna-miR171a	Pavir.4NG003100.2.v5.1	1.5	23.727	1	21	462	482	UUGAGCCGUGCCAAUAUCACG	:: :::::::::.::::::::	CGAGAUAUUGGCGCGGCUCAA	Cleavage	+	1
bna-miR171a	Pavir.7NG276500.2.v5.1	1.5	22.199	1	21	1134	1154	UUGAGCCGUGCCAAUAUCACG	: :::::::::.::::::::	AGAGAUAUUGGCGCGGCUCAA	Cleavage	+	1
bna-miR171a	Pavir.7KG283500.3.v5.1	1.5	22.319	1	21	1134	1154	UUGAGCCGUGCCAAUAUCACG	: :::::::::.::::::::	AGAGAUAUUGGCGCGGCUCAA	Cleavage	+	1
bna-miR171b	Pavir.4NG003100.2.v5.1	1.5	23.727	1	21	462	482	UUGAGCCGUGCCAAUAUCACG	:: :::::::::.::::::::	CGAGAUAUUGGCGCGGCUCAA	Cleavage	+	1
bna-miR171b	Pavir.7KG283500.3.v5.1	1.5	22.319	1	21	1134	1154	UUGAGCCGUGCCAAUAUCACG	: :::::::::.::::::::	AGAGAUAUUGGCGCGGCUCAA	Cleavage	+	1
bna-miR171b	Pavir.7NG276500.2.v5.1	1.5	22.199	1	21	1134	1154	UUGAGCCGUGCCAAUAUCACG	: :::::::::.::::::::	AGAGAUAUUGGCGCGGCUCAA	Cleavage	+	1
bna-miR171c	Pavir.4NG003100.2.v5.1	1.5	23.727	1	21	462	482	UUGAGCCGUGCCAAUAUCACG	:: :::::::::.::::::::	CGAGAUAUUGGCGCGGCUCAA	Cleavage	+	1
bna-miR171c	Pavir.7NG276500.2.v5.1	1.5	22.199	1	21	1134	1154	UUGAGCCGUGCCAAUAUCACG	: :::::::::.::::::::	AGAGAUAUUGGCGCGGCUCAA	Cleavage	+	1
bna-miR171c	Pavir.7KG283500.3.v5.1	1.5	22.319	1	21	1134	1154	UUGAGCCGUGCCAAUAUCACG	: :::::::::.::::::::	AGAGAUAUUGGCGCGGCUCAA	Cleavage	+	1
bna-miR171d	Pavir.4NG003100.2.v5.1	1.5	23.727	1	21	462	482	UUGAGCCGUGCCAAUAUCACG	:: :::::::::.::::::::	CGAGAUAUUGGCGCGGCUCAA	Cleavage	+	1
bna-miR171d	Pavir.7NG276500.2.v5.1	1.5	22.199	1	21	1134	1154	UUGAGCCGUGCCAAUAUCACG	: :::::::::.::::::::	AGAGAUAUUGGCGCGGCUCAA	Cleavage	+	1
bna-miR171d	Pavir.7KG283500.3.v5.1	1.5	22.319	1	21	1134	1154	UUGAGCCGUGCCAAUAUCACG	: :::::::::.::::::::	AGAGAUAUUGGCGCGGCUCAA	Cleavage	+	1
bna-miR171e	Pavir.4NG003100.2.v5.1	1.5	23.727	1	21	462	482	UUGAGCCGUGCCAAUAUCACG	:: :::::::::.::::::::	CGAGAUAUUGGCGCGGCUCAA	Cleavage	+	1
bna-miR171e	Pavir.7NG276500.2.v5.1	1.5	22.199	1	21	1134	1154	UUGAGCCGUGCCAAUAUCACG	: :::::::::.::::::::	AGAGAUAUUGGCGCGGCUCAA	Cleavage	+	1
bna-miR171e	Pavir.7KG283500.3.v5.1	1.5	22.319	1	21	1134	1154	UUGAGCCGUGCCAAUAUCACG	: :::::::::.::::::::	AGAGAUAUUGGCGCGGCUCAA	Cleavage	+	1
bol-miR171a	Pavir.4NG003100.2.v5.1	1.5	23.727	1	21	462	482	UUGAGCCGUGCCAAUAUCACG	:: :::::::::.::::::::	CGAGAUAUUGGCGCGGCUCAA	Cleavage	+	1
bol-miR171a	Pavir.7KG283500.3.v5.1	1.5	22.319	1	21	1134	1154	UUGAGCCGUGCCAAUAUCACG	: :::::::::.::::::::	AGAGAUAUUGGCGCGGCUCAA	Cleavage	+	1
bol-miR171a	Pavir.7NG276500.2.v5.1	1.5	22.199	1	21	1134	1154	UUGAGCCGUGCCAAUAUCACG	: :::::::::.::::::::	AGAGAUAUUGGCGCGGCUCAA	Cleavage	+	1
bra-miR171a	Pavir.4NG003100.2.v5.1	1.5	23.727	1	21	462	482	UUGAGCCGUGCCAAUAUCACG	:: :::::::::.::::::::	CGAGAUAUUGGCGCGGCUCAA	Cleavage	+	1
bra-miR171a	Pavir.7KG283500.3.v5.1	1.5	22.319	1	21	1134	1154	UUGAGCCGUGCCAAUAUCACG	: :::::::::.::::::::	AGAGAUAUUGGCGCGGCUCAA	Cleavage	+	1
bra-miR171a	Pavir.7NG276500.2.v5.1	1.5	22.199	1	21	1134	1154	UUGAGCCGUGCCAAUAUCACG	: :::::::::.::::::::	AGAGAUAUUGGCGCGGCUCAA	Cleavage	+	1
bra-miR171b	Pavir.4NG003100.2.v5.1	1.5	23.727	1	21	462	482	UUGAGCCGUGCCAAUAUCACG	:: :::::::::.::::::::	CGAGAUAUUGGCGCGGCUCAA	Cleavage	+	1
bra-miR171b	Pavir.7NG276500.2.v5.1	1.5	22.199	1	21	1134	1154	UUGAGCCGUGCCAAUAUCACG	: :::::::::.::::::::	AGAGAUAUUGGCGCGGCUCAA	Cleavage	+	1
bra-miR171b	Pavir.7KG283500.3.v5.1	1.5	22.319	1	21	1134	1154	UUGAGCCGUGCCAAUAUCACG	: :::::::::.::::::::	AGAGAUAUUGGCGCGGCUCAA	Cleavage	+	1
bra-miR171c	Pavir.4NG003100.2.v5.1	1.5	23.727	1	21	462	482	UUGAGCCGUGCCAAUAUCACG	:: :::::::::.::::::::	CGAGAUAUUGGCGCGGCUCAA	Cleavage	+	1
bra-miR171c	Pavir.7NG276500.2.v5.1	1.5	22.199	1	21	1134	1154	UUGAGCCGUGCCAAUAUCACG	: :::::::::.::::::::	AGAGAUAUUGGCGCGGCUCAA	Cleavage	+	1
bra-miR171c	Pavir.7KG283500.3.v5.1	1.5	22.319	1	21	1134	1154	UUGAGCCGUGCCAAUAUCACG	: :::::::::.::::::::	AGAGAUAUUGGCGCGGCUCAA	Cleavage	+	1
bra-miR171d	Pavir.4NG003100.2.v5.1	1.5	23.727	1	21	462	482	UUGAGCCGUGCCAAUAUCACG	:: :::::::::.::::::::	CGAGAUAUUGGCGCGGCUCAA	Cleavage	+	1
bra-miR171d	Pavir.7KG283500.3.v5.1	1.5	22.319	1	21	1134	1154	UUGAGCCGUGCCAAUAUCACG	: :::::::::.::::::::	AGAGAUAUUGGCGCGGCUCAA	Cleavage	+	1
bra-miR171d	Pavir.7NG276500.2.v5.1	1.5	22.199	1	21	1134	1154	UUGAGCCGUGCCAAUAUCACG	: :::::::::.::::::::	AGAGAUAUUGGCGCGGCUCAA	Cleavage	+	1
cme-miR171b	Pavir.4NG003100.2.v5.1	1.5	23.727	1	21	462	482	UUGAGCCGUGCCAAUAUCACG	:: :::::::::.::::::::	CGAGAUAUUGGCGCGGCUCAA	Cleavage	+	1
cme-miR171b	Pavir.7NG276500.2.v5.1	1.5	22.199	1	21	1134	1154	UUGAGCCGUGCCAAUAUCACG	: :::::::::.::::::::	AGAGAUAUUGGCGCGGCUCAA	Cleavage	+	1
cme-miR171b	Pavir.7KG283500.3.v5.1	1.5	22.319	1	21	1134	1154	UUGAGCCGUGCCAAUAUCACG	: :::::::::.::::::::	AGAGAUAUUGGCGCGGCUCAA	Cleavage	+	1
cme-miR171d	Pavir.4NG003100.2.v5.1	1.5	23.727	1	21	462	482	UUGAGCCGUGCCAAUAUCACG	:: :::::::::.::::::::	CGAGAUAUUGGCGCGGCUCAA	Cleavage	+	1
cme-miR171d	Pavir.7NG276500.2.v5.1	1.5	22.199	1	21	1134	1154	UUGAGCCGUGCCAAUAUCACG	: :::::::::.::::::::	AGAGAUAUUGGCGCGGCUCAA	Cleavage	+	1
cme-miR171d	Pavir.7KG283500.3.v5.1	1.5	22.319	1	21	1134	1154	UUGAGCCGUGCCAAUAUCACG	: :::::::::.::::::::	AGAGAUAUUGGCGCGGCUCAA	Cleavage	+	1
csi-miR473	Pavir.5KG732400.1.v5.1	1.5	22.991	1	21	962	982	ACUCUCCCUCAAGGGCUUCGC	::::::.:::::::::::	UGGAAGCCUUUGAGGGAGAGA	Cleavage	+	1
csi-miR473	Pavir.5NG012540.1.v5.1	1.5	24.317	1	21	824	844	ACUCUCCCUCAAGGGCUUCGC	::::::.:::::::::::	UGGAAGCCUUUGAGGGAGAGA	Cleavage	+	1
csi-miR477c	Pavir.5NG012540.1.v5.1	1.5	22.447	1	22	819	840	UCCCUCGAAGGCUUCCAAUAUA	:: :::::::::::.::::::	CAUCUUGGAAGCCUUUGAGGGA	Cleavage	+	1
csi-miR477c	Pavir.5KG732400.1.v5.1	1.5	22.592	1	22	957	978	UCCCUCGAAGGCUUCCAAUAUA	:: :::::::::::.::::::	CAUCUUGGAAGCCUUUGAGGGA	Cleavage	+	1
gma-miR171a	Pavir.7NG276500.2.v5.1	1.5	19.323	1	21	1133	1153	UGAGCCGUGCCAAUAUCACGA	: :::::::::.:::::::	GAGAGAUAUUGGCGCGGCUCA	Cleavage	+	1
gma-miR171a	Pavir.7KG283500.3.v5.1	1.5	20.045	1	21	1133	1153	UGAGCCGUGCCAAUAUCACGA	: :::::::::.:::::::	GAGAGAUAUUGGCGCGGCUCA	Cleavage	+	1
gma-miR171a	Pavir.1KG431100.1.v5.1	1.5	23.949	1	21	1112	1132	UGAGCCGUGCCAAUAUCACGA	: :::::::::.:::::::	GAGAGAUAUUGGCGCGGCUCA	Cleavage	+	1
gma-miR171a	Pavir.1NG390019.6.v5.1	1.5	24.684	1	21	983	1003	UGAGCCGUGCCAAUAUCACGA	: :::::::::.:::::::	GAGAGAUAUUGGCGCGGCUCA	Cleavage	+	1
gma-miR171a	Pavir.1NG390019.1.v5.1	1.5	24.684	1	21	1100	1120	UGAGCCGUGCCAAUAUCACGA	: :::::::::.:::::::	GAGAGAUAUUGGCGCGGCUCA	Cleavage	+	1
gma-miR171c-3p	Pavir.7KG283500.3.v5.1	1.5	22.319	1	21	1134	1154	UUGAGCCGUGCCAAUAUCACA	: :::::::::.::::::::	AGAGAUAUUGGCGCGGCUCAA	Cleavage	+	1
gma-miR171c-3p	Pavir.4NG003100.2.v5.1	1.5	23.727	1	21	462	482	UUGAGCCGUGCCAAUAUCACA	: :::::::::.::::::::	CGAGAUAUUGGCGCGGCUCAA	Cleavage	+	1
gma-miR171c-3p	Pavir.7NG276500.2.v5.1	1.5	22.199	1	21	1134	1154	UUGAGCCGUGCCAAUAUCACA	: :::::::::.::::::::	AGAGAUAUUGGCGCGGCUCAA	Cleavage	+	1
gma-miR171d	Pavir.1NG390019.6.v5.1	1.5	23.15	1	21	987	1007	UGAUUGAGUCGUGUCAAUAUC	:::::::.:.::.::::::::	GAUAUUGGCGCGGCUCAAUCA	Cleavage	+	1
gma-miR171d	Pavir.1KG431100.1.v5.1	1.5	22.394	1	21	1116	1136	UGAUUGAGUCGUGUCAAUAUC	:::::::.:.::.::::::::	GAUAUUGGCGCGGCUCAAUCA	Cleavage	+	1
gma-miR171d	Pavir.1NG390019.1.v5.1	1.5	23.15	1	21	1104	1124	UGAUUGAGUCGUGUCAAUAUC	:::::::.:.::.::::::::	GAUAUUGGCGCGGCUCAAUCA	Cleavage	+	1
gma-miR171d	Pavir.4NG003100.2.v5.1	1.5	23.085	1	21	465	485	UGAUUGAGUCGUGUCAAUAUC	:::::::.:.::.::::::::	GAUAUUGGCGCGGCUCAAUCA	Cleavage	+	1
gma-miR171i-3p	Pavir.4NG003100.2.v5.1	1.5	23.727	1	21	462	482	UUGAGCCGUGCCAAUAUCACG	:: :::::::::.::::::::	CGAGAUAUUGGCGCGGCUCAA	Cleavage	+	1
gma-miR171i-3p	Pavir.7NG276500.2.v5.1	1.5	22.199	1	21	1134	1154	UUGAGCCGUGCCAAUAUCACG	: :::::::::.::::::::	AGAGAUAUUGGCGCGGCUCAA	Cleavage	+	1
gma-miR171i-3p	Pavir.7KG283500.3.v5.1	1.5	22.319	1	21	1134	1154	UUGAGCCGUGCCAAUAUCACG	: :::::::::.::::::::	AGAGAUAUUGGCGCGGCUCAA	Cleavage	+	1
gma-miR171o-3p	Pavir.7KG283500.3.v5.1	1.5	22.319	1	21	1134	1154	UUGAGCCGUGCCAAUAUCACA	: :::::::::.::::::::	AGAGAUAUUGGCGCGGCUCAA	Cleavage	+	1
gma-miR171o-3p	Pavir.7NG276500.2.v5.1	1.5	22.199	1	21	1134	1154	UUGAGCCGUGCCAAUAUCACA	: :::::::::.::::::::	AGAGAUAUUGGCGCGGCUCAA	Cleavage	+	1
gma-miR171o-3p	Pavir.4NG003100.2.v5.1	1.5	23.727	1	21	462	482	UUGAGCCGUGCCAAUAUCACA	: :::::::::.::::::::	CGAGAUAUUGGCGCGGCUCAA	Cleavage	+	1
gma-miR171q	Pavir.7NG276500.2.v5.1	1.5	22.199	1	21	1134	1154	UUGAGCCGUGCCAAUAUCACA	: :::::::::.::::::::	AGAGAUAUUGGCGCGGCUCAA	Cleavage	+	1
gma-miR171q	Pavir.7KG283500.3.v5.1	1.5	22.319	1	21	1134	1154	UUGAGCCGUGCCAAUAUCACA	: :::::::::.::::::::	AGAGAUAUUGGCGCGGCUCAA	Cleavage	+	1
gma-miR171q	Pavir.4NG003100.2.v5.1	1.5	23.727	1	21	462	482	UUGAGCCGUGCCAAUAUCACA	: :::::::::.::::::::	CGAGAUAUUGGCGCGGCUCAA	Cleavage	+	1
mdm-miR171f	Pavir.4NG003100.2.v5.1	1.5	23.727	1	21	462	482	UUGAGCCGUGCCAAUAUCACG	:: :::::::::.::::::::	CGAGAUAUUGGCGCGGCUCAA	Cleavage	+	1
mdm-miR171f	Pavir.7NG276500.2.v5.1	1.5	22.199	1	21	1134	1154	UUGAGCCGUGCCAAUAUCACG	: :::::::::.::::::::	AGAGAUAUUGGCGCGGCUCAA	Cleavage	+	1
mdm-miR171f	Pavir.7KG283500.3.v5.1	1.5	22.319	1	21	1134	1154	UUGAGCCGUGCCAAUAUCACG	: :::::::::.::::::::	AGAGAUAUUGGCGCGGCUCAA	Cleavage	+	1
mdm-miR171m	Pavir.4NG003100.2.v5.1	1.5	23.727	1	21	462	482	UUGAGCCGUGCCAAUAUCACA	: :::::::::.::::::::	CGAGAUAUUGGCGCGGCUCAA	Cleavage	+	1
mdm-miR171m	Pavir.7NG276500.2.v5.1	1.5	22.199	1	21	1134	1154	UUGAGCCGUGCCAAUAUCACA	: :::::::::.::::::::	AGAGAUAUUGGCGCGGCUCAA	Cleavage	+	1
mdm-miR171m	Pavir.7KG283500.3.v5.1	1.5	22.319	1	21	1134	1154	UUGAGCCGUGCCAAUAUCACA	: :::::::::.::::::::	AGAGAUAUUGGCGCGGCUCAA	Cleavage	+	1
mdm-miR171n	Pavir.7NG276500.2.v5.1	1.5	22.199	1	21	1134	1154	UUGAGCCGUGCCAAUAUCACA	: :::::::::.::::::::	AGAGAUAUUGGCGCGGCUCAA	Cleavage	+	1
mdm-miR171n	Pavir.7KG283500.3.v5.1	1.5	22.319	1	21	1134	1154	UUGAGCCGUGCCAAUAUCACA	: :::::::::.::::::::	AGAGAUAUUGGCGCGGCUCAA	Cleavage	+	1
mdm-miR171n	Pavir.4NG003100.2.v5.1	1.5	23.727	1	21	462	482	UUGAGCCGUGCCAAUAUCACA	: :::::::::.::::::::	CGAGAUAUUGGCGCGGCUCAA	Cleavage	+	1
mdm-miR477b	Pavir.5NG012540.1.v5.1	1.5	24.317	1	22	823	844	ACUCUCCCUCAAGGGCUUCGAC	: ::::::.:::::::::::	UUGGAAGCCUUUGAGGGAGAGA	Cleavage	+	1
mdm-miR477b	Pavir.5KG732400.1.v5.1	1.5	22.991	1	22	961	982	ACUCUCCCUCAAGGGCUUCGAC	: ::::::.:::::::::::	UUGGAAGCCUUUGAGGGAGAGA	Cleavage	+	1
mes-miR171a	Pavir.1NG390019.6.v5.1	1.5	23.15	1	21	987	1007	GGAUUGAGCCGCGUCAAUAUC	:::::::.::::::::::::	GAUAUUGGCGCGGCUCAAUCA	Cleavage	+	1
mes-miR171a	Pavir.4NG003100.2.v5.1	1.5	23.085	1	21	465	485	GGAUUGAGCCGCGUCAAUAUC	:::::::.::::::::::::	GAUAUUGGCGCGGCUCAAUCA	Cleavage	+	1
mes-miR171a	Pavir.1NG390019.1.v5.1	1.5	23.15	1	21	1104	1124	GGAUUGAGCCGCGUCAAUAUC	:::::::.::::::::::::	GAUAUUGGCGCGGCUCAAUCA	Cleavage	+	1
mes-miR171a	Pavir.1KG431100.1.v5.1	1.5	22.394	1	21	1116	1136	GGAUUGAGCCGCGUCAAUAUC	:::::::.::::::::::::	GAUAUUGGCGCGGCUCAAUCA	Cleavage	+	1
mes-miR171b	Pavir.4NG003100.2.v5.1	1.5	23.727	1	21	462	482	UUGAGCCGUGCCAAUAUCACG	:: :::::::::.::::::::	CGAGAUAUUGGCGCGGCUCAA	Cleavage	+	1
mes-miR171b	Pavir.7NG276500.2.v5.1	1.5	22.199	1	21	1134	1154	UUGAGCCGUGCCAAUAUCACG	: :::::::::.::::::::	AGAGAUAUUGGCGCGGCUCAA	Cleavage	+	1
mes-miR171b	Pavir.7KG283500.3.v5.1	1.5	22.319	1	21	1134	1154	UUGAGCCGUGCCAAUAUCACG	: :::::::::.::::::::	AGAGAUAUUGGCGCGGCUCAA	Cleavage	+	1
mes-miR171c	Pavir.4NG003100.2.v5.1	1.5	23.727	1	21	462	482	UUGAGCCGUGCCAAUAUCACG	:: :::::::::.::::::::	CGAGAUAUUGGCGCGGCUCAA	Cleavage	+	1
mes-miR171c	Pavir.7KG283500.3.v5.1	1.5	22.319	1	21	1134	1154	UUGAGCCGUGCCAAUAUCACG	: :::::::::.::::::::	AGAGAUAUUGGCGCGGCUCAA	Cleavage	+	1
mes-miR171c	Pavir.7NG276500.2.v5.1	1.5	22.199	1	21	1134	1154	UUGAGCCGUGCCAAUAUCACG	: :::::::::.::::::::	AGAGAUAUUGGCGCGGCUCAA	Cleavage	+	1
mes-miR477h	Pavir.5NG012540.1.v5.1	1.5	24.317	1	21	824	844	ACUCUCCCUCAAGGGCUUCAG	::::::.:::::::::::	UGGAAGCCUUUGAGGGAGAGA	Cleavage	+	1
mes-miR477h	Pavir.5KG732400.1.v5.1	1.5	22.991	1	21	962	982	ACUCUCCCUCAAGGGCUUCAG	::::::.:::::::::::	UGGAAGCCUUUGAGGGAGAGA	Cleavage	+	1
mes-miR477i	Pavir.5KG732400.1.v5.1	1.5	22.991	1	21	962	982	ACUCUCCCUCAAGGGCUUCCG	.:::::::.:::::::::::	UGGAAGCCUUUGAGGGAGAGA	Cleavage	+	1
mes-miR477i	Pavir.5NG012540.1.v5.1	1.5	24.317	1	21	824	844	ACUCUCCCUCAAGGGCUUCCG	.:::::::.:::::::::::	UGGAAGCCUUUGAGGGAGAGA	Cleavage	+	1
mtr-miR171f	Pavir.4NG003100.2.v5.1	1.5	23.727	1	21	462	482	UUGAGCCGUGCCAAUAUCACG	:: :::::::::.::::::::	CGAGAUAUUGGCGCGGCUCAA	Cleavage	+	1
mtr-miR171f	Pavir.7NG276500.2.v5.1	1.5	22.199	1	21	1134	1154	UUGAGCCGUGCCAAUAUCACG	: :::::::::.::::::::	AGAGAUAUUGGCGCGGCUCAA	Cleavage	+	1
mtr-miR171f	Pavir.7KG283500.3.v5.1	1.5	22.319	1	21	1134	1154	UUGAGCCGUGCCAAUAUCACG	: :::::::::.::::::::	AGAGAUAUUGGCGCGGCUCAA	Cleavage	+	1
nta-miR477a	Pavir.5NG012540.1.v5.1	1.5	24.317	1	21	824	844	ACUCUCCCUCAAGGGCUUCUG	..::::::.:::::::::::	UGGAAGCCUUUGAGGGAGAGA	Cleavage	+	1
nta-miR477a	Pavir.5KG732400.1.v5.1	1.5	22.991	1	21	962	982	ACUCUCCCUCAAGGGCUUCUG	..::::::.:::::::::::	UGGAAGCCUUUGAGGGAGAGA	Cleavage	+	1
osa-miR171i-3p	Pavir.1KG431100.1.v5.1	1.5	22.394	1	21	1116	1136	GGAUUGAGCCGCGUCAAUAUC	:::::::.::::::::::::	GAUAUUGGCGCGGCUCAAUCA	Cleavage	+	1
osa-miR171i-3p	Pavir.1NG390019.1.v5.1	1.5	23.15	1	21	1104	1124	GGAUUGAGCCGCGUCAAUAUC	:::::::.::::::::::::	GAUAUUGGCGCGGCUCAAUCA	Cleavage	+	1
osa-miR171i-3p	Pavir.4NG003100.2.v5.1	1.5	23.085	1	21	465	485	GGAUUGAGCCGCGUCAAUAUC	:::::::.::::::::::::	GAUAUUGGCGCGGCUCAAUCA	Cleavage	+	1
osa-miR171i-3p	Pavir.1NG390019.6.v5.1	1.5	23.15	1	21	987	1007	GGAUUGAGCCGCGUCAAUAUC	:::::::.::::::::::::	GAUAUUGGCGCGGCUCAAUCA	Cleavage	+	1
osa-miR2877	Pavir.3KG099800.2.v5.1	1.5	21.152	1	24	470	493	UUGCAUCCUCUGCACUUUGGGCCU	.:::::::::::::::::	UCAUAAGAAGUGCAGAGGAUGCAA	Cleavage	-	1
ptc-miR171a-3p	Pavir.4NG003100.2.v5.1	1.5	23.727	1	21	462	482	UUGAGCCGUGCCAAUAUCACG	:: :::::::::.::::::::	CGAGAUAUUGGCGCGGCUCAA	Cleavage	+	1
ptc-miR171a-3p	Pavir.7NG276500.2.v5.1	1.5	22.199	1	21	1134	1154	UUGAGCCGUGCCAAUAUCACG	: :::::::::.::::::::	AGAGAUAUUGGCGCGGCUCAA	Cleavage	+	1
ptc-miR171a-3p	Pavir.7KG283500.3.v5.1	1.5	22.319	1	21	1134	1154	UUGAGCCGUGCCAAUAUCACG	: :::::::::.::::::::	AGAGAUAUUGGCGCGGCUCAA	Cleavage	+	1
ptc-miR171b	Pavir.4NG003100.2.v5.1	1.5	23.727	1	21	462	482	UUGAGCCGUGCCAAUAUCACG	:: :::::::::.::::::::	CGAGAUAUUGGCGCGGCUCAA	Cleavage	+	1
ptc-miR171b	Pavir.7NG276500.2.v5.1	1.5	22.199	1	21	1134	1154	UUGAGCCGUGCCAAUAUCACG	: :::::::::.::::::::	AGAGAUAUUGGCGCGGCUCAA	Cleavage	+	1
ptc-miR171b	Pavir.7KG283500.3.v5.1	1.5	22.319	1	21	1134	1154	UUGAGCCGUGCCAAUAUCACG	: :::::::::.::::::::	AGAGAUAUUGGCGCGGCUCAA	Cleavage	+	1
ptc-miR477a-5p	Pavir.5NG012540.1.v5.1	1.5	24.003	1	21	823	843	AUCUCCCUCAGAGGCUUCCAA	::::::::::.:::::::::	UUGGAAGCCUUUGAGGGAGAG	Cleavage	+	1
ptc-miR477a-5p	Pavir.5KG732400.1.v5.1	1.5	23.896	1	21	961	981	AUCUCCCUCAGAGGCUUCCAA	::::::::::.:::::::::	UUGGAAGCCUUUGAGGGAGAG	Cleavage	+	1
ptc-miR477b	Pavir.5KG732400.1.v5.1	1.5	23.896	1	21	961	981	AUCUCCCUCAGAGGCUUCCAA	::::::::::.:::::::::	UUGGAAGCCUUUGAGGGAGAG	Cleavage	+	1
ptc-miR477b	Pavir.5NG012540.1.v5.1	1.5	24.003	1	21	823	843	AUCUCCCUCAGAGGCUUCCAA	::::::::::.:::::::::	UUGGAAGCCUUUGAGGGAGAG	Cleavage	+	1
rco-miR171a	Pavir.4NG003100.2.v5.1	1.5	23.727	1	21	462	482	UUGAGCCGUGCCAAUAUCACG	:: :::::::::.::::::::	CGAGAUAUUGGCGCGGCUCAA	Cleavage	+	1
rco-miR171a	Pavir.7NG276500.2.v5.1	1.5	22.199	1	21	1134	1154	UUGAGCCGUGCCAAUAUCACG	: :::::::::.::::::::	AGAGAUAUUGGCGCGGCUCAA	Cleavage	+	1
rco-miR171a	Pavir.7KG283500.3.v5.1	1.5	22.319	1	21	1134	1154	UUGAGCCGUGCCAAUAUCACG	: :::::::::.::::::::	AGAGAUAUUGGCGCGGCUCAA	Cleavage	+	1
rco-miR171b	Pavir.4NG003100.2.v5.1	1.5	23.727	1	21	462	482	UUGAGCCGUGCCAAUAUCACG	:: :::::::::.::::::::	CGAGAUAUUGGCGCGGCUCAA	Cleavage	+	1
rco-miR171b	Pavir.7KG283500.3.v5.1	1.5	22.319	1	21	1134	1154	UUGAGCCGUGCCAAUAUCACG	: :::::::::.::::::::	AGAGAUAUUGGCGCGGCUCAA	Cleavage	+	1
rco-miR171b	Pavir.7NG276500.2.v5.1	1.5	22.199	1	21	1134	1154	UUGAGCCGUGCCAAUAUCACG	: :::::::::.::::::::	AGAGAUAUUGGCGCGGCUCAA	Cleavage	+	1
sbi-miR171h	Pavir.1NG390019.1.v5.1	1.5	23.15	1	21	1104	1124	GGAUUGAGCCGCGUCAAUAUC	:::::::.::::::::::::	GAUAUUGGCGCGGCUCAAUCA	Cleavage	+	1
sbi-miR171h	Pavir.4NG003100.2.v5.1	1.5	23.085	1	21	465	485	GGAUUGAGCCGCGUCAAUAUC	:::::::.::::::::::::	GAUAUUGGCGCGGCUCAAUCA	Cleavage	+	1
sbi-miR171h	Pavir.1KG431100.1.v5.1	1.5	22.394	1	21	1116	1136	GGAUUGAGCCGCGUCAAUAUC	:::::::.::::::::::::	GAUAUUGGCGCGGCUCAAUCA	Cleavage	+	1
sbi-miR171h	Pavir.1NG390019.6.v5.1	1.5	23.15	1	21	987	1007	GGAUUGAGCCGCGUCAAUAUC	:::::::.::::::::::::	GAUAUUGGCGCGGCUCAAUCA	Cleavage	+	1
sly-miR171b	Pavir.4NG003100.2.v5.1	1.5	23.727	1	21	462	482	UUGAGCCGUGCCAAUAUCACG	:: :::::::::.::::::::	CGAGAUAUUGGCGCGGCUCAA	Cleavage	+	1
sly-miR171b	Pavir.7KG283500.3.v5.1	1.5	22.319	1	21	1134	1154	UUGAGCCGUGCCAAUAUCACG	: :::::::::.::::::::	AGAGAUAUUGGCGCGGCUCAA	Cleavage	+	1
sly-miR171b	Pavir.7NG276500.2.v5.1	1.5	22.199	1	21	1134	1154	UUGAGCCGUGCCAAUAUCACG	: :::::::::.::::::::	AGAGAUAUUGGCGCGGCUCAA	Cleavage	+	1
smo-miR171a	Pavir.7NG276500.2.v5.1	1.5	22.199	1	21	1134	1154	UUGAGCCGUGCCAAUAUCACU	:: :::::::::.::::::::	AGAGAUAUUGGCGCGGCUCAA	Cleavage	+	1
smo-miR171a	Pavir.7KG283500.3.v5.1	1.5	22.319	1	21	1134	1154	UUGAGCCGUGCCAAUAUCACU	:: :::::::::.::::::::	AGAGAUAUUGGCGCGGCUCAA	Cleavage	+	1
smo-miR171a	Pavir.4NG003100.2.v5.1	1.5	23.727	1	21	462	482	UUGAGCCGUGCCAAUAUCACU	: :::::::::.::::::::	CGAGAUAUUGGCGCGGCUCAA	Cleavage	+	1
smo-miR171b	Pavir.7NG276500.2.v5.1	1.5	19.323	1	21	1133	1153	UGAGCCGUGCCAAUAUCACAU	: :::::::::.:::::::	GAGAGAUAUUGGCGCGGCUCA	Cleavage	+	1
smo-miR171b	Pavir.7KG283500.3.v5.1	1.5	20.045	1	21	1133	1153	UGAGCCGUGCCAAUAUCACAU	: :::::::::.:::::::	GAGAGAUAUUGGCGCGGCUCA	Cleavage	+	1
smo-miR171b	Pavir.1KG431100.1.v5.1	1.5	23.949	1	21	1112	1132	UGAGCCGUGCCAAUAUCACAU	: :::::::::.:::::::	GAGAGAUAUUGGCGCGGCUCA	Cleavage	+	1
smo-miR171b	Pavir.1NG390019.1.v5.1	1.5	24.684	1	21	1100	1120	UGAGCCGUGCCAAUAUCACAU	: :::::::::.:::::::	GAGAGAUAUUGGCGCGGCUCA	Cleavage	+	1
smo-miR171b	Pavir.1NG390019.6.v5.1	1.5	24.684	1	21	983	1003	UGAGCCGUGCCAAUAUCACAU	: :::::::::.:::::::	GAGAGAUAUUGGCGCGGCUCA	Cleavage	+	1
smo-miR171c	Pavir.4NG003100.2.v5.1	1.5	23.727	1	21	462	482	UUGAGUCGCGCCAAUAUCAUG	:. ::::::::::::.:::::	CGAGAUAUUGGCGCGGCUCAA	Cleavage	+	1
smo-miR171c	Pavir.7NG276500.2.v5.1	1.5	22.199	1	21	1134	1154	UUGAGUCGCGCCAAUAUCAUG	::::::::::::.:::::	AGAGAUAUUGGCGCGGCUCAA	Cleavage	+	1
smo-miR171c	Pavir.7KG283500.3.v5.1	1.5	22.319	1	21	1134	1154	UUGAGUCGCGCCAAUAUCAUG	::::::::::::.:::::	AGAGAUAUUGGCGCGGCUCAA	Cleavage	+	1
ssl-miR171a	Pavir.4NG003100.2.v5.1	1.5	23.727	1	21	462	482	UUGAGCCGUGCCAAUAUCACG	:: :::::::::.::::::::	CGAGAUAUUGGCGCGGCUCAA	Cleavage	+	1
ssl-miR171a	Pavir.7NG276500.2.v5.1	1.5	22.199	1	21	1134	1154	UUGAGCCGUGCCAAUAUCACG	: :::::::::.::::::::	AGAGAUAUUGGCGCGGCUCAA	Cleavage	+	1
ssl-miR171a	Pavir.7KG283500.3.v5.1	1.5	22.319	1	21	1134	1154	UUGAGCCGUGCCAAUAUCACG	: :::::::::.::::::::	AGAGAUAUUGGCGCGGCUCAA	Cleavage	+	1
stu-miR171d-3p	Pavir.4NG003100.2.v5.1	1.5	23.727	1	21	462	482	UUGAGCCGUGCCAAUAUCACG	:: :::::::::.::::::::	CGAGAUAUUGGCGCGGCUCAA	Cleavage	+	1
stu-miR171d-3p	Pavir.7NG276500.2.v5.1	1.5	22.199	1	21	1134	1154	UUGAGCCGUGCCAAUAUCACG	: :::::::::.::::::::	AGAGAUAUUGGCGCGGCUCAA	Cleavage	+	1
stu-miR171d-3p	Pavir.7KG283500.3.v5.1	1.5	22.319	1	21	1134	1154	UUGAGCCGUGCCAAUAUCACG	: :::::::::.::::::::	AGAGAUAUUGGCGCGGCUCAA	Cleavage	+	1
stu-miR477a-5p	Pavir.5NG012540.1.v5.1	1.5	24.317	1	21	824	844	CCUCUCCCUCAAGGGCUUCUC	.::::::.:::::::::::	UGGAAGCCUUUGAGGGAGAGA	Cleavage	+	1
stu-miR477a-5p	Pavir.5KG732400.1.v5.1	1.5	22.991	1	21	962	982	CCUCUCCCUCAAGGGCUUCUC	.::::::.:::::::::::	UGGAAGCCUUUGAGGGAGAGA	Cleavage	+	1
tae-miR171b	Pavir.4NG003100.2.v5.1	1.5	23.727	1	21	462	482	UUGAGCCGUGCCAAUAUCACG	:: :::::::::.::::::::	CGAGAUAUUGGCGCGGCUCAA	Cleavage	+	1
tae-miR171b	Pavir.7KG283500.3.v5.1	1.5	22.319	1	21	1134	1154	UUGAGCCGUGCCAAUAUCACG	: :::::::::.::::::::	AGAGAUAUUGGCGCGGCUCAA	Cleavage	+	1
tae-miR171b	Pavir.7NG276500.2.v5.1	1.5	22.199	1	21	1134	1154	UUGAGCCGUGCCAAUAUCACG	: :::::::::.::::::::	AGAGAUAUUGGCGCGGCUCAA	Cleavage	+	1
zma-miR171b-3p	Pavir.7NG276500.2.v5.1	1.5	22.199	1	20	1135	1154	UUGAGCCGUGCCAAUAUCAC	: :::::::::.::::::::	GAGAUAUUGGCGCGGCUCAA	Cleavage	+	1
zma-miR171b-3p	Pavir.4NG003100.2.v5.1	1.5	23.727	1	20	463	482	UUGAGCCGUGCCAAUAUCAC	: :::::::::.::::::::	GAGAUAUUGGCGCGGCUCAA	Cleavage	+	1
zma-miR171b-3p	Pavir.7KG283500.3.v5.1	1.5	22.319	1	20	1135	1154	UUGAGCCGUGCCAAUAUCAC	: :::::::::.::::::::	GAGAUAUUGGCGCGGCUCAA	Cleavage	+	1
zma-miR171f-3p	Pavir.7NG276500.2.v5.1	1.5	22.199	1	21	1134	1154	UUGAGCCGUGCCAAUAUCACA	: :::::::::.::::::::	AGAGAUAUUGGCGCGGCUCAA	Cleavage	+	1
zma-miR171f-3p	Pavir.4NG003100.2.v5.1	1.5	23.727	1	21	462	482	UUGAGCCGUGCCAAUAUCACA	: :::::::::.::::::::	CGAGAUAUUGGCGCGGCUCAA	Cleavage	+	1
zma-miR171f-3p	Pavir.7KG283500.3.v5.1	1.5	22.319	1	21	1134	1154	UUGAGCCGUGCCAAUAUCACA	: :::::::::.::::::::	AGAGAUAUUGGCGCGGCUCAA	Cleavage	+	1
zma-miR171l-3p	Pavir.1KG431100.1.v5.1	1.5	22.394	1	21	1116	1136	GGAUUGAGCCGCGUCAAUAUC	:::::::.::::::::::::	GAUAUUGGCGCGGCUCAAUCA	Cleavage	+	1
zma-miR171l-3p	Pavir.1NG390019.6.v5.1	1.5	23.15	1	21	987	1007	GGAUUGAGCCGCGUCAAUAUC	:::::::.::::::::::::	GAUAUUGGCGCGGCUCAAUCA	Cleavage	+	1
zma-miR171l-3p	Pavir.1NG390019.1.v5.1	1.5	23.15	1	21	1104	1124	GGAUUGAGCCGCGUCAAUAUC	:::::::.::::::::::::	GAUAUUGGCGCGGCUCAAUCA	Cleavage	+	1
zma-miR171l-3p	Pavir.4NG003100.2.v5.1	1.5	23.085	1	21	465	485	GGAUUGAGCCGCGUCAAUAUC	:::::::.::::::::::::	GAUAUUGGCGCGGCUCAAUCA	Cleavage	+	1
zma-miR171m-3p	Pavir.4NG003100.2.v5.1	1.5	23.085	1	21	465	485	GGAUUGAGCCGCGUCAAUAUC	:::::::.::::::::::::	GAUAUUGGCGCGGCUCAAUCA	Cleavage	+	1
zma-miR171m-3p	Pavir.1NG390019.6.v5.1	1.5	23.15	1	21	987	1007	GGAUUGAGCCGCGUCAAUAUC	:::::::.::::::::::::	GAUAUUGGCGCGGCUCAAUCA	Cleavage	+	1
zma-miR171m-3p	Pavir.1KG431100.1.v5.1	1.5	22.394	1	21	1116	1136	GGAUUGAGCCGCGUCAAUAUC	:::::::.::::::::::::	GAUAUUGGCGCGGCUCAAUCA	Cleavage	+	1
zma-miR171m-3p	Pavir.1NG390019.1.v5.1	1.5	23.15	1	21	1104	1124	GGAUUGAGCCGCGUCAAUAUC	:::::::.::::::::::::	GAUAUUGGCGCGGCUCAAUCA	Cleavage	+	1
aqc-miR171f	Pavir.4NG003100.2.v5.1	2	23.085	1	21	465	485	UAAUUGAGCCGUGCCAAUAUC	:::::::::.::::::::: :	GAUAUUGGCGCGGCUCAAUCA	Cleavage	+	1
aqc-miR171f	Pavir.1NG390019.1.v5.1	2	23.15	1	21	1104	1124	UAAUUGAGCCGUGCCAAUAUC	:::::::::.::::::::: :	GAUAUUGGCGCGGCUCAAUCA	Cleavage	+	1
aqc-miR171f	Pavir.1NG390019.6.v5.1	2	23.15	1	21	987	1007	UAAUUGAGCCGUGCCAAUAUC	:::::::::.::::::::: :	GAUAUUGGCGCGGCUCAAUCA	Cleavage	+	1
aqc-miR171f	Pavir.1KG431100.1.v5.1	2	22.394	1	21	1116	1136	UAAUUGAGCCGUGCCAAUAUC	:::::::::.::::::::: :	GAUAUUGGCGCGGCUCAAUCA	Cleavage	+	1
gra-miR7502b	Pavir.3NG051201.1.v5.1	2	18.281	1	21	582	602	UUGUUAAAAGUUUCAUCCAUU	:::::::::::::.:::.	CCGGGAUGAAACUUUUGACAG	Cleavage	-	2
gra-miR7502c	Pavir.3NG051201.1.v5.1	2	18.281	1	21	582	602	UUGUUAAAAGUUUCAUCCAUU	:::::::::::::.:::.	CCGGGAUGAAACUUUUGACAG	Cleavage	-	2
lja-miR408	Pavir.9NG215700.1.v5.1	2	15.742	1	21	16	36	CAGGGAAGAGGCAGAGCAUGG	.:::: :::::::::.:::	GGGUGCUAUGCCUCUUCUCUG	Cleavage	-	1
lja-miR408	Pavir.9KG110500.1.v5.1	2	21.118	1	21	55	75	CAGGGAAGAGGCAGAGCAUGG	.:::: :::::::::.:::	GGGUGCUAUGCCUCUUCUCUG	Cleavage	-	1
mes-miR1446	Pavir.8KG243200.1.v5.1	2	15.483	1	20	2056	2075	UUCUGAACUCUCUCCCUCAU	.::::::::: :::::.:.:	GUGAGGGAGAAAGUUCGGGA	Translation	+	1
osa-miR5819	Pavir.3NG225664.1.v5.1	2	8.372	1	21	17	37	AGGACGAGGGGAACGGCGGCG	:.::. :::::::::::::	UCCUGCUCUUCCCCUCGUCCU	Cleavage	+	2
ptc-miR1446a	Pavir.8KG243200.1.v5.1	2	15.483	1	20	2056	2075	UUCUGAACUCUCUCCCUCAA	::::::::: :::::.:.:	GUGAGGGAGAAAGUUCGGGA	Translation	+	1
ptc-miR1446b	Pavir.8KG243200.1.v5.1	2	15.483	1	20	2056	2075	UUCUGAACUCUCUCCCUCAA	::::::::: :::::.:.:	GUGAGGGAGAAAGUUCGGGA	Translation	+	1
ptc-miR1446c	Pavir.8KG243200.1.v5.1	2	15.483	1	20	2056	2075	UUCUGAACUCUCUCCCUCAA	::::::::: :::::.:.:	GUGAGGGAGAAAGUUCGGGA	Translation	+	1
ptc-miR1446d	Pavir.8KG243200.1.v5.1	2	15.483	1	20	2056	2075	UUCUGAACUCUCUCCCUCAA	::::::::: :::::.:.:	GUGAGGGAGAAAGUUCGGGA	Translation	+	1
ptc-miR1446e	Pavir.8KG243200.1.v5.1	2	15.483	1	20	2056	2075	UUCUGAACUCUCUCCCUCAA	::::::::: :::::.:.:	GUGAGGGAGAAAGUUCGGGA	Translation	+	1
tae-miR9676-5p	Pavir.4KG058514.1.v5.1	2	20.835	1	22	980	1001	UGGAUGUCAUCGUGGCCGUACA	::::::::::: .:.::::	UCGACGGCCACGAUCGCGUCCA	Cleavage	+	1
zma-miR171c-3p	Pavir.1NG390019.1.v5.1	2	23.15	1	21	1104	1124	UGACUGAGCCGUGCCAAUAUC	:::::::::.::::::: :::	GAUAUUGGCGCGGCUCAAUCA	Cleavage	+	1
zma-miR171c-3p	Pavir.4NG003100.2.v5.1	2	23.085	1	21	465	485	UGACUGAGCCGUGCCAAUAUC	:::::::::.::::::: :::	GAUAUUGGCGCGGCUCAAUCA	Cleavage	+	1
zma-miR171c-3p	Pavir.1NG390019.6.v5.1	2	23.15	1	21	987	1007	UGACUGAGCCGUGCCAAUAUC	:::::::::.::::::: :::	GAUAUUGGCGCGGCUCAAUCA	Cleavage	+	1
zma-miR171c-3p	Pavir.1KG431100.1.v5.1	2	22.394	1	21	1116	1136	UGACUGAGCCGUGCCAAUAUC	:::::::::.::::::: :::	GAUAUUGGCGCGGCUCAAUCA	Cleavage	+	1
aly-miR846-3p	Pavir.9NG215700.1.v5.1	2.5	11.024	1	21	684	704	UUGAAUUGAAGUGCUUGAAUU	: :::: :::::::.:::::	UAAUCAAUCACUUCAGUUCAA	Cleavage	-	1
ath-miR837-5p	Pavir.3NG050075.1.v5.1	2.5	17.366	1	21	924	944	AUCAGUUUCUUGUUCGUUUCA	:::.: :: ::::::::::	CAAAAUGUACCAGAAACUGAU	Translation	-	1
ath-miR846-3p	Pavir.9NG215700.1.v5.1	2.5	11.024	1	21	684	704	UUGAAUUGAAGUGCUUGAAUU	: :::: :::::::.:::::	UAAUCAAUCACUUCAGUUCAA	Cleavage	-	1
bdi-miR5181c-3p	Pavir.3KG099800.2.v5.1	2.5	17.55	1	21	460	480	ACUUCUUAUGGAUUGUAGGGA	::.:.::: .::::::::::	GCCUUGCAAAUCAUAAGAAGU	Cleavage	-	1
cca-miR171	Pavir.9NG665600.1.v5.1	2.5	21.318	1	21	435	455	UGAUUGAGCCGCACCAAUAUC	::::::::: :::::::: ::	GAUAUUGGUUCGGCUCAAGCA	Cleavage	-	1
cme-miR171i	Pavir.7NG276500.2.v5.1	2.5	22.199	1	21	1134	1154	UUGAGCCGUUCCAAUAUCACA	: :::::::: .::::::::	AGAGAUAUUGGCGCGGCUCAA	Translation	+	1
cme-miR171i	Pavir.4NG003100.2.v5.1	2.5	23.727	1	21	462	482	UUGAGCCGUUCCAAUAUCACA	: :::::::: .::::::::	CGAGAUAUUGGCGCGGCUCAA	Translation	+	1
cme-miR171i	Pavir.7KG283500.3.v5.1	2.5	22.319	1	21	1134	1154	UUGAGCCGUUCCAAUAUCACA	: :::::::: .::::::::	AGAGAUAUUGGCGCGGCUCAA	Translation	+	1
cme-miR477a	Pavir.5NG012540.1.v5.1	2.5	24.003	1	21	823	843	ACCUCCCUCAAAGGCUUCCAA	:::::::::::::::::::	UUGGAAGCCUUUGAGGGAGAG	Cleavage	+	1
cme-miR477a	Pavir.5KG732400.1.v5.1	2.5	23.896	1	21	961	981	ACCUCCCUCAAAGGCUUCCAA	:::::::::::::::::::	UUGGAAGCCUUUGAGGGAGAG	Cleavage	+	1
csi-miR3948	Pavir.9KG371000.2.v5.1	2.5	6.927	1	24	181	205	UGGAGUGGGAGUGGGAGUAG-GGUG	:::. :::: :::::::::::: ::	CACUACUACCCCCACUCCCACUACA	Cleavage	-	1
csi-miR3948	Pavir.9NG508900.1.v5.1	2.5	1.449	1	24	184	208	UGGAGUGGGAGUGGGAGUAG-GGUG	:::. :::: :::::::::::: ::	CACUACUACCCCCACUCCCACUACA	Cleavage	-	2
esi-miR8630	Pavir.2NG568600.2.v5.1	2.5	19.235	1	19	42	60	CGCCGACGGUUGCCGCUGC	::::: :::.: :::::::	GCAGCAGCAGCAGUCGGCG	Cleavage	+	1
esi-miR8630	Pavir.2KG514600.1.v5.1	2.5	18.569	1	19	45	63	CGCCGACGGUUGCCGCUGC	::::: :::.: :::::::	GCAGCAGCAGCAGUCGGCG	Cleavage	+	1
gma-miR319f	Pavir.2KG511200.1.v5.1	2.5	19.755	1	20	1042	1061	UUGGACUGAAGGGGCCUCUU	:::. ::::.::::::.:::	AAGGUGCCCUUUCAGUUCAA	Cleavage	+	1
gma-miR319f	Pavir.2NG560400.1.v5.1	2.5	18.925	1	20	1042	1061	UUGGACUGAAGGGGCCUCUU	:::. ::::.::::::.:::	AAGGUGCCCUUUCAGUUCAA	Cleavage	+	1
gra-miR8667	Pavir.9KG642600.1.v5.1	2.5	18.741	1	24	1407	1430	UUUCCAAUAGUUUUAUGCCACAUC	: :::::.:: :: :::::::	AGAGAGGCAUGAACCUUUUGGAAA	Translation	-	2
gra-miR8675b	Pavir.5NG170949.1.v5.1	2.5	16.343	1	24	616	639	AGGUGAUGAUGUGGUACAAUCUCA	::::::.::::: :::.:.::	UUUGAUUGUGCCACAGCAUUAUCU	Translation	-	1
gra-miR8675c	Pavir.5NG170949.1.v5.1	2.5	16.343	1	24	616	639	AGGUGAUGAUGUGGUACAAUCUUA	::::::.::::: :::.:.::	UUUGAUUGUGCCACAGCAUUAUCU	Translation	-	1
hme-miR-316	Pavir.8KG309806.1.v5.1	2.5	15.786	1	21	554	574	UGUCUUUUUCCGCUUUGCUGC	.: :::::::: :::.::::	UUAACAAAGCGGUAAAGGACA	Translation	+	1
hme-miR-316	Pavir.8KG337000.2.v5.1	2.5	14.736	1	21	455	475	UGUCUUUUUCCGCUUUGCUGC	.: :::::::: :::.::::	UUAACAAAGCGGUAAAGGACA	Translation	+	1
hvu-miR6192	Pavir.8KG067900.1.v5.1	2.5	10.337	1	22	43	64	UAGGAGAGGGGGGAAGGGAUCU	::::::.:.:::.:::::	UCUCCCCUUCUCUCCUUUCCUA	Cleavage	+	1
hvu-miR6192	Pavir.8NG046200.1.v5.1	2.5	11.763	1	22	25	46	UAGGAGAGGGGGGAAGGGAUCU	::::::.:.:::.:::::	UCUCCCCUUCUCUCCUUUCCUA	Cleavage	+	1
hvu-miR6192	Pavir.8NG046200.2.v5.1	2.5	11.763	1	22	25	46	UAGGAGAGGGGGGAAGGGAUCU	::::::.:.:::.:::::	UCUCCCCUUCUCUCCUUUCCUA	Cleavage	+	1
mdm-miR477a	Pavir.5NG012540.1.v5.1	2.5	24.317	1	21	824	844	ACUCUCCCUCAAGAGCUUCUC	.::::: .:::::::::::	UGGAAGCCUUUGAGGGAGAGA	Cleavage	+	1
mdm-miR477a	Pavir.5KG732400.1.v5.1	2.5	22.991	1	21	962	982	ACUCUCCCUCAAGAGCUUCUC	.::::: .:::::::::::	UGGAAGCCUUUGAGGGAGAGA	Cleavage	+	1
mes-miR171d	Pavir.4NG003100.2.v5.1	2.5	23.727	1	21	462	482	AUGAGCCGUGCCAAUAUCACG	:: :::::::::.:::::::	CGAGAUAUUGGCGCGGCUCAA	Cleavage	+	1
mes-miR171d	Pavir.7KG283500.3.v5.1	2.5	22.319	1	21	1134	1154	AUGAGCCGUGCCAAUAUCACG	: :::::::::.:::::::	AGAGAUAUUGGCGCGGCUCAA	Cleavage	+	1
mes-miR171d	Pavir.7NG276500.2.v5.1	2.5	22.199	1	21	1134	1154	AUGAGCCGUGCCAAUAUCACG	: :::::::::.:::::::	AGAGAUAUUGGCGCGGCUCAA	Cleavage	+	1
osa-miR2926	Pavir.3NG316400.1.v5.1	2.5	15.957	1	20	34	53	AGGUCGUCGACGUUGGUGCU	.::.::..:: :::::::::	GGCGCCGGCGCCGACGACCU	Translation	+	1
osa-miR2926	Pavir.3KG495304.1.v5.1	2.5	23.59	1	20	40	59	AGGUCGUCGACGUUGGUGCU	.::.::..:: :::::::::	GGCGCCGGCGCCGACGACCU	Translation	+	1
ppt-miR1071-5p	Pavir.7NG187200.1.v5.1	2.5	22.966	1	21	1581	1601	GCGCAAUUCCCGAACGGGUAG	::..::::::::.:::.:.	GGACUUGUUCGGGAGUUGUGU	Cleavage	-	1
ppt-miR893	Pavir.3KG125160.1.v5.1	2.5	14.94	1	20	279	298	AUUGGGACUUGUGCUGGGAC	::.::::: :: :::::::	AUCUCAGCAGAACUCCCAAU	Translation	-	1
ppt-miR893	Pavir.3NG140836.1.v5.1	2.5	14.798	1	20	279	298	AUUGGGACUUGUGCUGGGAC	::.::::: :: :::::::	AUCUCAGCAGAACUCCCAAU	Translation	-	1
ptc-miR6423	Pavir.9NG141800.1.v5.1	2.5	20.249	1	22	58	79	CCGCUGUCGCCACUAUCUUCCU	:::::. :::::.:.::::	GACAAGAUGAUGGCGGCGGCGG	Cleavage	-	1
ptc-miR6423	Pavir.9NG141800.2.v5.1	2.5	20.249	1	22	58	79	CCGCUGUCGCCACUAUCUUCCU	:::::. :::::.:.::::	GACAAGAUGAUGGCGGCGGCGG	Cleavage	-	1
sbi-miR5564b	Pavir.8NG295900.1.v5.1	2.5	16.664	1	21	1124	1144	GCAAUUCGUCGAACAGCUUGA	..:::: ::::::::::::	GUGAGCUAUUCGACGAAUUGA	Cleavage	+	1
sbi-miR821a	Pavir.5KG622000.6.v5.1	2.5	17.471	1	21	336	356	AAGUCAUCAACAUAAAAGUUG	:.::::: : :::::::::	ACAUUUUUACGGUGAUGACUU	Translation	+	1
sbi-miR821a	Pavir.5KG622000.1.v5.1	2.5	12.626	1	21	1164	1184	AAGUCAUCAACAUAAAAGUUG	:.::::: : :::::::::	ACAUUUUUACGGUGAUGACUU	Translation	+	1
sbi-miR821a	Pavir.5KG622000.4.v5.1	2.5	13.222	1	21	978	998	AAGUCAUCAACAUAAAAGUUG	:.::::: : :::::::::	ACAUUUUUACGGUGAUGACUU	Translation	+	1
sbi-miR821a	Pavir.5KG622000.5.v5.1	2.5	12.626	1	21	900	920	AAGUCAUCAACAUAAAAGUUG	:.::::: : :::::::::	ACAUUUUUACGGUGAUGACUU	Translation	+	1
sbi-miR821c	Pavir.5KG622000.4.v5.1	2.5	13.222	1	21	978	998	AAGUCAUCAACAUAAAAGUUG	:.::::: : :::::::::	ACAUUUUUACGGUGAUGACUU	Translation	+	1
sbi-miR821c	Pavir.5KG622000.5.v5.1	2.5	12.626	1	21	900	920	AAGUCAUCAACAUAAAAGUUG	:.::::: : :::::::::	ACAUUUUUACGGUGAUGACUU	Translation	+	1
sbi-miR821c	Pavir.5KG622000.6.v5.1	2.5	17.471	1	21	336	356	AAGUCAUCAACAUAAAAGUUG	:.::::: : :::::::::	ACAUUUUUACGGUGAUGACUU	Translation	+	1
sbi-miR821c	Pavir.5KG622000.1.v5.1	2.5	12.626	1	21	1164	1184	AAGUCAUCAACAUAAAAGUUG	:.::::: : :::::::::	ACAUUUUUACGGUGAUGACUU	Translation	+	1
tae-miR5048-5p	Pavir.5KG675300.1.v5.1	2.5	21.437	1	22	891	912	UUUGCAGGUUUUAGGUCUAAGU	:: ::.:.::.::::::::	UGCUAUACUUGAAGCCUGCAAA	Cleavage	-	1
tae-miR9676-5p	Pavir.4NG027600.1.v5.1	2.5	23.433	1	22	983	1004	UGGAUGUCAUCGUGGCCGUACA	::::::::::: .:.:.::	UCGACGGCCACGAUCGCGUUCA	Cleavage	+	1
vvi-miR477b-5p	Pavir.5NG012540.1.v5.1	2.5	24.317	1	22	823	844	ACUCUUUCUCAAGGGCUUCUAG	.:.::::::.:::::..::::	UUGGAAGCCUUUGAGGGAGAGA	Cleavage	+	1
vvi-miR477b-5p	Pavir.5KG732400.1.v5.1	2.5	22.991	1	22	961	982	ACUCUUUCUCAAGGGCUUCUAG	.:.::::::.:::::..::::	UUGGAAGCCUUUGAGGGAGAGA	Cleavage	+	1
zma-miR159e-3p	Pavir.9KG254400.1.v5.1	2.5	16.948	1	21	442	462	AUUGGUUUGAAGGGAGCUCCA	:::::.:.: :::.:::::	GAGAGCUUCUUACAAGCCAAU	Translation	+	1
zma-miR159e-3p	Pavir.9NG355600.3.v5.1	2.5	16.825	1	21	439	459	AUUGGUUUGAAGGGAGCUCCA	:::::.:.: :::.:::::	GAGAGCUUCUUACAAGCCAAU	Translation	+	1
zma-miR159e-5p	Pavir.9NG699800.1.v5.1	2.5	20.846	1	21	953	972	CAGCUCCUGCAGCAUCUGUUC	:::::: ::::.:::::::	CUACAGAU-CUGCGGGAGCUG	Cleavage	+	2
zma-miR159e-5p	Pavir.9KG493600.4.v5.1	2.5	20.356	1	21	953	972	CAGCUCCUGCAGCAUCUGUUC	:::::: ::::.:::::::	CUACAGAU-CUGCGGGAGCUG	Cleavage	+	1
zma-miR159e-5p	Pavir.9KG493600.10.v5.1	2.5	20.356	1	21	953	972	CAGCUCCUGCAGCAUCUGUUC	:::::: ::::.:::::::	CUACAGAU-CUGCGGGAGCUG	Cleavage	+	1
aly-miR164b-3p	Pavir.5NG170949.1.v5.1	3	21.085	1	21	145	165	CAUGUGCCCAUCUUCACCAUC	:::::::. :::: ::::::	AAUGGUGAGUAUGGACACAUG	Cleavage	-	1
aly-miR169j-3p	Pavir.3NG051201.1.v5.1	3	19.806	1	19	202	220	GGCAGUCUCCUUGGCUAUC	:::::.:.:: ::.:::.:	GAUAGUCGAGUAGGCUGUC	Translation	-	1
aly-miR169k-3p	Pavir.3NG051201.1.v5.1	3	19.806	1	19	202	220	GGCAGUCUCCUUGGCUAUC	:::::.:.:: ::.:::.:	GAUAGUCGAGUAGGCUGUC	Translation	-	1
aly-miR169l-3p	Pavir.3NG051201.1.v5.1	3	19.806	1	19	202	220	GGCAGUCUCCUUGGCUAUC	:::::.:.:: ::.:::.:	GAUAGUCGAGUAGGCUGUC	Translation	-	1
aly-miR169m-3p	Pavir.3NG051201.1.v5.1	3	19.806	1	19	202	220	GGCAGUCUUCUUGGCUAUC	:::::.:.:: ::.:::.:	GAUAGUCGAGUAGGCUGUC	Translation	-	1
aly-miR171a-3p	Pavir.9NG665600.1.v5.1	3	21.318	1	21	435	455	UGAUUGAGCCGCGCCAAUAUC	::::::::. :::::::: ::	GAUAUUGGUUCGGCUCAAGCA	Cleavage	-	1
aly-miR4227	Pavir.9NG821300.1.v5.1	3	15.537	1	21	912	932	UCAUUUGUGCCAAUCAUUCUA	::::: : :::::.:.::::	AAGAAUCACUGGCAUAGAUGA	Cleavage	-	1
aly-miR4227	Pavir.9KG642600.1.v5.1	3	14.662	1	21	912	932	UCAUUUGUGCCAAUCAUUCUA	::::: : :::::.:.::::	AAGAAUCACUGGCAUAGAUGA	Cleavage	-	1
aly-miR838-3p	Pavir.8KG299600.1.v5.1	3	10.43	1	21	785	805	UUUUCUUCUUCUUCUUGCACA	:::::::::::::.:.:	ACACCAAGAAGAAGAAGGAGA	Cleavage	-	1
aqc-miR171a	Pavir.9NG665600.1.v5.1	3	21.318	1	21	435	455	UGAUUGAGCCGUGCCAAUAUC	::::::::. :::::::: ::	GAUAUUGGUUCGGCUCAAGCA	Cleavage	-	1
aqc-miR171b	Pavir.9NG665600.1.v5.1	3	21.318	1	21	435	455	UGAUUGAGCCGUGCCAAUAUC	::::::::. :::::::: ::	GAUAUUGGUUCGGCUCAAGCA	Cleavage	-	1
aqc-miR171d	Pavir.9NG665600.1.v5.1	3	21.318	1	21	435	455	UGAUUGAGCCGUGCCAAUAUC	::::::::. :::::::: ::	GAUAUUGGUUCGGCUCAAGCA	Cleavage	-	1
aqc-miR477c	Pavir.5NG012540.1.v5.1	3	24.003	1	20	824	843	CUCUCCCUCAAGUUCUUCUA	:.:::: .:::::::::::	UGGAAGCCUUUGAGGGAGAG	Cleavage	+	1
aqc-miR477c	Pavir.5KG732400.1.v5.1	3	23.896	1	20	962	981	CUCUCCCUCAAGUUCUUCUA	:.:::: .:::::::::::	UGGAAGCCUUUGAGGGAGAG	Cleavage	+	1
aqc-miR477g	Pavir.5KG732400.1.v5.1	3	23.896	1	20	962	981	CUCUCCCUCAAGUUCUUCUA	:.:::: .:::::::::::	UGGAAGCCUUUGAGGGAGAG	Cleavage	+	1
aqc-miR477g	Pavir.5NG012540.1.v5.1	3	24.003	1	20	824	843	CUCUCCCUCAAGUUCUUCUA	:.:::: .:::::::::::	UGGAAGCCUUUGAGGGAGAG	Cleavage	+	1
ata-miR171a-3p	Pavir.1KG431100.1.v5.1	3	23.949	1	21	1112	1132	UGAGCCGAACCAAUAUCACUC	::: :::::::: :::::::	GAGAGAUAUUGGCGCGGCUCA	Translation	+	1
ata-miR171a-3p	Pavir.1NG390019.1.v5.1	3	24.684	1	21	1100	1120	UGAGCCGAACCAAUAUCACUC	::: :::::::: :::::::	GAGAGAUAUUGGCGCGGCUCA	Translation	+	1
ata-miR171a-3p	Pavir.7NG276500.2.v5.1	3	19.323	1	21	1133	1153	UGAGCCGAACCAAUAUCACUC	::: :::::::: :::::::	GAGAGAUAUUGGCGCGGCUCA	Translation	+	1
ata-miR171a-3p	Pavir.1NG390019.6.v5.1	3	24.684	1	21	983	1003	UGAGCCGAACCAAUAUCACUC	::: :::::::: :::::::	GAGAGAUAUUGGCGCGGCUCA	Translation	+	1
ata-miR171a-3p	Pavir.7KG283500.3.v5.1	3	20.045	1	21	1133	1153	UGAGCCGAACCAAUAUCACUC	::: :::::::: :::::::	GAGAGAUAUUGGCGCGGCUCA	Translation	+	1
ata-miR171b-3p	Pavir.9NG665600.1.v5.1	3	21.318	1	21	435	455	UGAUUGAGCCGUGCCAAUAUC	::::::::. :::::::: ::	GAUAUUGGUUCGGCUCAAGCA	Cleavage	-	1
ata-miR171d-3p	Pavir.9NG665600.1.v5.1	3	21.318	1	21	435	455	UGAUUGAGCCGUGCCAAUAUC	::::::::. :::::::: ::	GAUAUUGGUUCGGCUCAAGCA	Cleavage	-	1
ath-miR164b-3p	Pavir.5NG170949.1.v5.1	3	21.085	1	21	145	165	CAUGUGCCCAUCUUCACCAUC	:::::::. :::: ::::::	AAUGGUGAGUAUGGACACAUG	Cleavage	-	1
ath-miR171a-3p	Pavir.9NG665600.1.v5.1	3	21.318	1	21	435	455	UGAUUGAGCCGCGCCAAUAUC	::::::::. :::::::: ::	GAUAUUGGUUCGGCUCAAGCA	Cleavage	-	1
ath-miR2938	Pavir.5NG170949.1.v5.1	3	21.582	1	21	703	723	GAUCUUUUGAGAGGGUUCCAG	::: ::.:::::.:.:::.	GGGGACCCUUCUCAGAGGAUU	Cleavage	-	1
ath-miR2938	Pavir.5KG675300.1.v5.1	3	21.401	1	21	703	723	GAUCUUUUGAGAGGGUUCCAG	::: ::.:::::.:.:::.	GGGGACCCUUCUCAGAGGAUU	Cleavage	-	1
ath-miR447c-3p	Pavir.8NG296366.1.v5.1	3	18.983	1	22	188	209	UUGGGGACGACAUCUUUUGUUG	: :.::::::.::::.::.	GCCCCAGAGAUGUUGUCCUCAG	Cleavage	+	1
ath-miR5020b	Pavir.8KG309806.1.v5.1	3	20.045	1	21	873	893	AUGGCAUGAAAGAAGGUGAGA	: :: :::::::::::::	GAUGACAAUCUUUCAUGCCAU	Cleavage	+	1
ath-miR5020b	Pavir.8KG337000.2.v5.1	3	20.045	1	21	774	794	AUGGCAUGAAAGAAGGUGAGA	: :: :::::::::::::	GAUGACAAUCUUUCAUGCCAU	Cleavage	+	1
ath-miR837-5p	Pavir.3KG099600.3.v5.1	3	16.057	1	21	921	941	AUCAGUUUCUUGUUCGUUUCA	:::.: :. ::::::::::	CAAAAUGUAUCAGAAACUGAU	Translation	-	1
ath-miR854a	Pavir.3NG225664.1.v5.1	3	4.438	1	21	84	104	GAUGAGGAUAGGGAGGAGGAG	: ::::::::: ::::.::.	CACCUCCUCCCACUCCUUAUU	Translation	+	2
ath-miR854a	Pavir.3KG003000.1.v5.1	3	7.307	1	21	84	104	GAUGAGGAUAGGGAGGAGGAG	: ::::::::: ::::.::.	CACCUCCUCCCACUCCUUAUU	Translation	+	4
ath-miR854b	Pavir.3KG003000.1.v5.1	3	7.307	1	21	84	104	GAUGAGGAUAGGGAGGAGGAG	: ::::::::: ::::.::.	CACCUCCUCCCACUCCUUAUU	Translation	+	4
ath-miR854b	Pavir.3NG225664.1.v5.1	3	4.438	1	21	84	104	GAUGAGGAUAGGGAGGAGGAG	: ::::::::: ::::.::.	CACCUCCUCCCACUCCUUAUU	Translation	+	2
ath-miR854c	Pavir.3KG003000.1.v5.1	3	7.307	1	21	84	104	GAUGAGGAUAGGGAGGAGGAG	: ::::::::: ::::.::.	CACCUCCUCCCACUCCUUAUU	Translation	+	4
ath-miR854c	Pavir.3NG225664.1.v5.1	3	4.438	1	21	84	104	GAUGAGGAUAGGGAGGAGGAG	: ::::::::: ::::.::.	CACCUCCUCCCACUCCUUAUU	Translation	+	2
ath-miR854d	Pavir.3NG225664.1.v5.1	3	4.438	1	21	84	104	GAUGAGGAUAGGGAGGAGGAG	: ::::::::: ::::.::.	CACCUCCUCCCACUCCUUAUU	Translation	+	2
ath-miR854d	Pavir.3KG003000.1.v5.1	3	7.307	1	21	84	104	GAUGAGGAUAGGGAGGAGGAG	: ::::::::: ::::.::.	CACCUCCUCCCACUCCUUAUU	Translation	+	4
ath-miR854e	Pavir.3KG003000.1.v5.1	3	7.307	1	21	84	104	GAUGAGGAUAGGGAGGAGGAG	: ::::::::: ::::.::.	CACCUCCUCCCACUCCUUAUU	Translation	+	4
ath-miR854e	Pavir.3NG225664.1.v5.1	3	4.438	1	21	84	104	GAUGAGGAUAGGGAGGAGGAG	: ::::::::: ::::.::.	CACCUCCUCCCACUCCUUAUU	Translation	+	2
bdi-miR171a	Pavir.9NG665600.1.v5.1	3	21.318	1	21	435	455	UGAUUGAGCCGCGCCAAUAUC	::::::::. :::::::: ::	GAUAUUGGUUCGGCUCAAGCA	Cleavage	-	1
bdi-miR171b	Pavir.9NG665600.1.v5.1	3	21.318	1	21	435	455	UGAUUGAGCCGUGCCAAUAUC	::::::::. :::::::: ::	GAUAUUGGUUCGGCUCAAGCA	Cleavage	-	1
bdi-miR171c-3p	Pavir.9NG665600.1.v5.1	3	21.318	1	21	435	455	UGAUUGAGCCGUGCCAAUAUC	::::::::. :::::::: ::	GAUAUUGGUUCGGCUCAAGCA	Cleavage	-	1
bdi-miR171d-3p	Pavir.9NG665600.1.v5.1	3	21.318	1	21	435	455	UGAUUGAGCCGUGCCAAUAUC	::::::::. :::::::: ::	GAUAUUGGUUCGGCUCAAGCA	Cleavage	-	1
bdi-miR171e	Pavir.9NG665600.1.v5.1	3	21.318	1	21	435	455	UGAUUGAGCCGUGCCAAUAUC	::::::::. :::::::: ::	GAUAUUGGUUCGGCUCAAGCA	Cleavage

## Sheet: Supplementary Table 4
supplementary table 4. the predicted elements in promoters
Gene ID	Gene name	startPos	endPos	motiffs
Pavir.9NG215900.1.v5.1	PvGRAS135	43	48	abscisic acid responsiveness
Pavir.9NG215900.1.v5.1	PvGRAS135	691	700	abscisic acid responsiveness
Pavir.9NG215900.1.v5.1	PvGRAS135	697	702	abscisic acid responsiveness
Pavir.9NG478100.1.v5.1	PvGRAS137	1919	1924	abscisic acid responsiveness
Pavir.1KG103877.1.v5.1	PvGRAS1	241	247	abscisic acid responsiveness
Pavir.1KG103877.1.v5.1	PvGRAS1	243	248	abscisic acid responsiveness
Pavir.1KG103877.1.v5.1	PvGRAS1	647	652	abscisic acid responsiveness
Pavir.1KG103877.1.v5.1	PvGRAS1	1232	1237	abscisic acid responsiveness
Pavir.1KG103877.1.v5.1	PvGRAS1	1441	1448	abscisic acid responsiveness
Pavir.1KG103877.1.v5.1	PvGRAS1	1468	1475	abscisic acid responsiveness
Pavir.1KG340400.1.v5.1	PvGRAS2	222	228	abscisic acid responsiveness
Pavir.1KG340400.1.v5.1	PvGRAS2	224	229	abscisic acid responsiveness
Pavir.1KG340400.1.v5.1	PvGRAS2	282	287	abscisic acid responsiveness
Pavir.1KG340400.1.v5.1	PvGRAS2	378	383	abscisic acid responsiveness
Pavir.1KG340400.1.v5.1	PvGRAS2	466	473	abscisic acid responsiveness
Pavir.1KG340400.1.v5.1	PvGRAS2	1848	1853	abscisic acid responsiveness
Pavir.1KG340400.1.v5.1	PvGRAS2	1908	1913	abscisic acid responsiveness
Pavir.1KG431100.1.v5.1	PvGRAS3	77	86	abscisic acid responsiveness
Pavir.1KG431100.1.v5.1	PvGRAS3	769	774	abscisic acid responsiveness
Pavir.1KG431100.1.v5.1	PvGRAS3	1233	1238	abscisic acid responsiveness
Pavir.1KG431100.1.v5.1	PvGRAS3	1492	1497	abscisic acid responsiveness
Pavir.1KG431100.1.v5.1	PvGRAS3	1499	1504	abscisic acid responsiveness
Pavir.1KG431100.1.v5.1	PvGRAS3	1939	1946	abscisic acid responsiveness
Pavir.1KG449300.1.v5.1	PvGRAS4	1845	1854	abscisic acid responsiveness
Pavir.1NG094244.1.v5.1	PvGRAS5	318	324	abscisic acid responsiveness
Pavir.1NG094244.1.v5.1	PvGRAS5	320	325	abscisic acid responsiveness
Pavir.1NG094244.1.v5.1	PvGRAS5	1247	1252	abscisic acid responsiveness
Pavir.1NG094244.1.v5.1	PvGRAS5	1416	1421	abscisic acid responsiveness
Pavir.1NG094244.1.v5.1	PvGRAS5	1458	1465	abscisic acid responsiveness
Pavir.1NG094244.1.v5.1	PvGRAS5	1509	1516	abscisic acid responsiveness
Pavir.1NG302719.1.v5.1	PvGRAS6	810	815	abscisic acid responsiveness
Pavir.1NG302719.1.v5.1	PvGRAS6	883	888	abscisic acid responsiveness
Pavir.1NG302719.1.v5.1	PvGRAS6	997	1002	abscisic acid responsiveness
Pavir.1NG390019.1.v5.1	PvGRAS7	567	572	abscisic acid responsiveness
Pavir.1NG390019.1.v5.1	PvGRAS7	820	829	abscisic acid responsiveness
Pavir.1NG390019.1.v5.1	PvGRAS7	1037	1042	abscisic acid responsiveness
Pavir.1NG390019.1.v5.1	PvGRAS7	1949	1956	abscisic acid responsiveness
Pavir.1NG390019.6.v5.1	PvGRAS8	567	572	abscisic acid responsiveness
Pavir.1NG390019.6.v5.1	PvGRAS8	820	829	abscisic acid responsiveness
Pavir.1NG390019.6.v5.1	PvGRAS8	1037	1042	abscisic acid responsiveness
Pavir.1NG390019.6.v5.1	PvGRAS8	1949	1956	abscisic acid responsiveness
Pavir.1NG424719.1.v5.1	PvGRAS9	91	98	abscisic acid responsiveness
Pavir.1NG424719.1.v5.1	PvGRAS9	1375	1384	abscisic acid responsiveness
Pavir.1NG424719.1.v5.1	PvGRAS9	1382	1387	abscisic acid responsiveness
Pavir.1NG424719.1.v5.1	PvGRAS9	1687	1696	abscisic acid responsiveness
Pavir.2KG495000.1.v5.1	PvGRAS11	266	271	abscisic acid responsiveness
Pavir.2KG495000.1.v5.1	PvGRAS11	1246	1255	abscisic acid responsiveness
Pavir.2KG495000.1.v5.1	PvGRAS11	1251	1257	abscisic acid responsiveness
Pavir.2KG495000.1.v5.1	PvGRAS11	1253	1258	abscisic acid responsiveness
Pavir.2KG511200.1.v5.1	PvGRAS12	419	424	abscisic acid responsiveness
Pavir.2KG514600.1.v5.1	PvGRAS13	799	804	abscisic acid responsiveness
Pavir.2KG514600.1.v5.1	PvGRAS13	1415	1420	abscisic acid responsiveness
Pavir.2KG516900.2.v5.1	PvGRAS14	135	140	abscisic acid responsiveness
Pavir.2KG516900.2.v5.1	PvGRAS14	1141	1146	abscisic acid responsiveness
Pavir.2KG516900.2.v5.1	PvGRAS14	1831	1837	abscisic acid responsiveness
Pavir.2KG516900.2.v5.1	PvGRAS14	1833	1838	abscisic acid responsiveness
Pavir.2KG516900.2.v5.1	PvGRAS14	1918	1923	abscisic acid responsiveness
Pavir.2KG516900.3.v5.1	PvGRAS15	272	277	abscisic acid responsiveness
Pavir.2KG516900.3.v5.1	PvGRAS15	1278	1283	abscisic acid responsiveness
Pavir.2KG516900.3.v5.1	PvGRAS15	1968	1974	abscisic acid responsiveness
Pavir.2KG516900.3.v5.1	PvGRAS15	1970	1975	abscisic acid responsiveness
Pavir.2KG557900.1.v5.1	PvGRAS16	624	629	abscisic acid responsiveness
Pavir.2NG525400.2.v5.1	PvGRAS17	1469	1478	abscisic acid responsiveness
Pavir.2NG525400.4.v5.1	PvGRAS18	1802	1811	abscisic acid responsiveness
Pavir.2NG543600.2.v5.1	PvGRAS19	285	294	abscisic acid responsiveness
Pavir.2NG560400.1.v5.1	PvGRAS20	576	581	abscisic acid responsiveness
Pavir.2NG560400.1.v5.1	PvGRAS20	733	742	abscisic acid responsiveness
Pavir.2NG568600.2.v5.1	PvGRAS21	23	28	abscisic acid responsiveness
Pavir.2NG568600.2.v5.1	PvGRAS21	30	36	abscisic acid responsiveness
Pavir.2NG568600.2.v5.1	PvGRAS21	32	37	abscisic acid responsiveness
Pavir.2NG568600.2.v5.1	PvGRAS21	55	60	abscisic acid responsiveness
Pavir.2NG570600.1.v5.1	PvGRAS22	228	233	abscisic acid responsiveness
Pavir.2NG570600.1.v5.1	PvGRAS22	481	490	abscisic acid responsiveness
Pavir.2NG570600.1.v5.1	PvGRAS22	488	493	abscisic acid responsiveness
Pavir.2NG570600.1.v5.1	PvGRAS22	1146	1151	abscisic acid responsiveness
Pavir.2NG570600.1.v5.1	PvGRAS22	1818	1824	abscisic acid responsiveness
Pavir.2NG570600.1.v5.1	PvGRAS22	1820	1825	abscisic acid responsiveness
Pavir.3KG003000.1.v5.1	PvGRAS23	173	178	abscisic acid responsiveness
Pavir.3KG017500.1.v5.1	PvGRAS24	639	644	abscisic acid responsiveness
Pavir.3KG017500.1.v5.1	PvGRAS24	947	954	abscisic acid responsiveness
Pavir.3KG017500.1.v5.1	PvGRAS24	981	986	abscisic acid responsiveness
Pavir.3KG017500.1.v5.1	PvGRAS24	1187	1196	abscisic acid responsiveness
Pavir.3KG038500.1.v5.1	PvGRAS25	658	667	abscisic acid responsiveness
Pavir.3KG038500.1.v5.1	PvGRAS25	1774	1783	abscisic acid responsiveness
Pavir.3KG099600.3.v5.1	PvGRAS26	920	925	abscisic acid responsiveness
Pavir.3KG099600.3.v5.1	PvGRAS26	1863	1871	abscisic acid responsiveness
Pavir.3KG099600.3.v5.1	PvGRAS26	1868	1873	abscisic acid responsiveness
Pavir.3KG125160.1.v5.1	PvGRAS29	402	407	abscisic acid responsiveness
Pavir.3KG125160.1.v5.1	PvGRAS29	794	799	abscisic acid responsiveness
Pavir.3KG217000.1.v5.1	PvGRAS31	31	36	abscisic acid responsiveness
Pavir.3KG217000.1.v5.1	PvGRAS31	187	192	abscisic acid responsiveness
Pavir.3KG217000.1.v5.1	PvGRAS31	522	527	abscisic acid responsiveness
Pavir.3KG217000.1.v5.1	PvGRAS31	806	812	abscisic acid responsiveness
Pavir.3KG217000.1.v5.1	PvGRAS31	808	813	abscisic acid responsiveness
Pavir.3KG217000.1.v5.1	PvGRAS31	1205	1214	abscisic acid responsiveness
Pavir.3KG217000.1.v5.1	PvGRAS31	1210	1216	abscisic acid responsiveness
Pavir.3KG217000.1.v5.1	PvGRAS31	1212	1217	abscisic acid responsiveness
Pavir.3KG217000.1.v5.1	PvGRAS31	1287	1292	abscisic acid responsiveness
Pavir.3KG217000.1.v5.1	PvGRAS31	1581	1586	abscisic acid responsiveness
Pavir.3KG217000.1.v5.1	PvGRAS31	1806	1812	abscisic acid responsiveness
Pavir.3KG217000.1.v5.1	PvGRAS31	1808	1813	abscisic acid responsiveness
Pavir.3KG369100.1.v5.1	PvGRAS32	660	665	abscisic acid responsiveness
Pavir.3KG369100.1.v5.1	PvGRAS32	818	827	abscisic acid responsiveness
Pavir.3KG369100.1.v5.1	PvGRAS32	824	829	abscisic acid responsiveness
Pavir.3KG369100.1.v5.1	PvGRAS32	822	831	abscisic acid responsiveness
Pavir.3KG369100.1.v5.1	PvGRAS32	835	844	abscisic acid responsiveness
Pavir.3KG369100.1.v5.1	PvGRAS32	840	846	abscisic acid responsiveness
Pavir.3KG369100.1.v5.1	PvGRAS32	842	847	abscisic acid responsiveness
Pavir.3KG369100.1.v5.1	PvGRAS32	1982	1987	abscisic acid responsiveness
Pavir.3KG377029.1.v5.1	PvGRAS33	925	932	abscisic acid responsiveness
Pavir.3KG377029.1.v5.1	PvGRAS33	1486	1495	abscisic acid responsiveness
Pavir.3KG377029.1.v5.1	PvGRAS33	1493	1498	abscisic acid responsiveness
Pavir.3KG495303.1.v5.1	PvGRAS34	111	116	abscisic acid responsiveness
Pavir.3KG495303.1.v5.1	PvGRAS34	662	667	abscisic acid responsiveness
Pavir.3KG495303.1.v5.1	PvGRAS34	730	735	abscisic acid responsiveness
Pavir.3KG495303.1.v5.1	PvGRAS34	756	761	abscisic acid responsiveness
Pavir.3KG495303.1.v5.1	PvGRAS34	778	785	abscisic acid responsiveness
Pavir.3KG495303.1.v5.1	PvGRAS34	1888	1893	abscisic acid responsiveness
Pavir.3KG495304.1.v5.1	PvGRAS35	579	584	abscisic acid responsiveness
Pavir.3KG495304.1.v5.1	PvGRAS35	1105	1111	abscisic acid responsiveness
Pavir.3KG495304.1.v5.1	PvGRAS35	1107	1112	abscisic acid responsiveness
Pavir.3KG495304.1.v5.1	PvGRAS35	1820	1830	abscisic acid responsiveness
Pavir.3NG009100.1.v5.1	PvGRAS37	522	527	abscisic acid responsiveness
Pavir.3NG009100.1.v5.1	PvGRAS37	697	702	abscisic acid responsiveness
Pavir.3NG009100.1.v5.1	PvGRAS37	998	1007	abscisic acid responsiveness
Pavir.3NG009100.1.v5.1	PvGRAS37	1291	1296	abscisic acid responsiveness
Pavir.3NG009100.1.v5.1	PvGRAS37	1367	1374	abscisic acid responsiveness
Pavir.3NG009200.2.v5.1	PvGRAS38	1375	1380	abscisic acid responsiveness
Pavir.3NG024400.1.v5.1	PvGRAS39	408	417	abscisic acid responsiveness
Pavir.3NG024400.1.v5.1	PvGRAS39	1792	1801	abscisic acid responsiveness
Pavir.3NG050075.1.v5.1	PvGRAS40	547	552	abscisic acid responsiveness
Pavir.3NG050075.1.v5.1	PvGRAS40	799	804	abscisic acid responsiveness
Pavir.3NG050075.1.v5.1	PvGRAS40	816	825	abscisic acid responsiveness
Pavir.3NG050075.1.v5.1	PvGRAS40	968	973	abscisic acid responsiveness
Pavir.3NG051201.1.v5.1	PvGRAS41	76	83	abscisic acid responsiveness
Pavir.3NG051201.1.v5.1	PvGRAS41	509	514	abscisic acid responsiveness
Pavir.3NG079519.1.v5.1	PvGRAS43	36	43	abscisic acid responsiveness
Pavir.3NG079519.1.v5.1	PvGRAS43	647	652	abscisic acid responsiveness
Pavir.3NG079519.1.v5.1	PvGRAS43	820	829	abscisic acid responsiveness
Pavir.3NG079519.1.v5.1	PvGRAS43	825	831	abscisic acid responsiveness
Pavir.3NG079519.1.v5.1	PvGRAS43	827	832	abscisic acid responsiveness
Pavir.3NG079519.1.v5.1	PvGRAS43	1986	1991	abscisic acid responsiveness
Pavir.3NG079635.1.v5.1	PvGRAS44	653	660	abscisic acid responsiveness
Pavir.3NG140836.1.v5.1	PvGRAS45	807	812	abscisic acid responsiveness
Pavir.3NG140836.1.v5.1	PvGRAS45	1744	1749	abscisic acid responsiveness
Pavir.3NG203200.2.v5.1	PvGRAS143	1608	1613	abscisic acid responsiveness
Pavir.3NG203200.2.v5.1	PvGRAS143	1960	1965	abscisic acid responsiveness
Pavir.3NG203300.1.v5.1	PvGRAS46	1069	1074	abscisic acid responsiveness
Pavir.3NG203300.1.v5.1	PvGRAS46	1421	1426	abscisic acid responsiveness
Pavir.3NG218630.1.v5.1	PvGRAS47	141	146	abscisic acid responsiveness
Pavir.3NG225664.1.v5.1	PvGRAS50	404	409	abscisic acid responsiveness
Pavir.3NG316400.1.v5.1	PvGRAS51	74	83	abscisic acid responsiveness
Pavir.3NG316400.1.v5.1	PvGRAS51	735	744	abscisic acid responsiveness
Pavir.3NG316400.1.v5.1	PvGRAS51	740	746	abscisic acid responsiveness
Pavir.3NG316400.1.v5.1	PvGRAS51	742	747	abscisic acid responsiveness
Pavir.3NG316400.1.v5.1	PvGRAS51	774	779	abscisic acid responsiveness
Pavir.3NG316400.1.v5.1	PvGRAS51	973	978	abscisic acid responsiveness
Pavir.3NG316400.1.v5.1	PvGRAS51	1162	1167	abscisic acid responsiveness
Pavir.3NG316400.1.v5.1	PvGRAS51	1782	1791	abscisic acid responsiveness
Pavir.3NG316700.1.v5.1	PvGRAS52	366	375	abscisic acid responsiveness
Pavir.3NG316700.1.v5.1	PvGRAS52	1538	1547	abscisic acid responsiveness
Pavir.3NG316700.2.v5.1	PvGRAS53	366	375	abscisic acid responsiveness
Pavir.3NG316700.2.v5.1	PvGRAS53	1538	1547	abscisic acid responsiveness
Pavir.3NG316764.1.v5.1	PvGRAS54	1389	1396	abscisic acid responsiveness
Pavir.4KG010200.1.v5.1	PvGRAS55	830	835	abscisic acid responsiveness
Pavir.4KG010200.1.v5.1	PvGRAS55	1120	1125	abscisic acid responsiveness
Pavir.4KG010200.1.v5.1	PvGRAS55	1456	1461	abscisic acid responsiveness
Pavir.4KG058514.1.v5.1	PvGRAS56	780	789	abscisic acid responsiveness
Pavir.4KG058514.1.v5.1	PvGRAS56	786	791	abscisic acid responsiveness
Pavir.4KG058514.1.v5.1	PvGRAS56	843	852	abscisic acid responsiveness
Pavir.4KG058514.1.v5.1	PvGRAS56	897	906	abscisic acid responsiveness
Pavir.4KG058514.1.v5.1	PvGRAS56	913	919	abscisic acid responsiveness
Pavir.4KG058514.1.v5.1	PvGRAS56	915	920	abscisic acid responsiveness
Pavir.4KG058514.1.v5.1	PvGRAS56	987	993	abscisic acid responsiveness
Pavir.4KG058514.1.v5.1	PvGRAS56	989	994	abscisic acid responsiveness
Pavir.4KG058514.1.v5.1	PvGRAS56	1100	1109	abscisic acid responsiveness
Pavir.4NG003100.2.v5.1	PvGRAS58	524	529	abscisic acid responsiveness
Pavir.4NG003100.2.v5.1	PvGRAS58	635	640	abscisic acid responsiveness
Pavir.4NG003100.2.v5.1	PvGRAS58	1801	1806	abscisic acid responsiveness
Pavir.4NG027600.1.v5.1	PvGRAS59	602	607	abscisic acid responsiveness
Pavir.4NG027600.1.v5.1	PvGRAS59	654	659	abscisic acid responsiveness
Pavir.4NG027600.1.v5.1	PvGRAS59	791	800	abscisic acid responsiveness
Pavir.4NG027600.1.v5.1	PvGRAS59	797	802	abscisic acid responsiveness
Pavir.4NG027600.1.v5.1	PvGRAS59	853	862	abscisic acid responsiveness
Pavir.4NG027600.1.v5.1	PvGRAS59	902	908	abscisic acid responsiveness
Pavir.4NG027600.1.v5.1	PvGRAS59	904	909	abscisic acid responsiveness
Pavir.4NG027600.1.v5.1	PvGRAS59	960	969	abscisic acid responsiveness
Pavir.4NG027600.1.v5.1	PvGRAS59	965	971	abscisic acid responsiveness
Pavir.4NG027600.1.v5.1	PvGRAS59	967	972	abscisic acid responsiveness
Pavir.4NG027600.1.v5.1	PvGRAS59	1081	1090	abscisic acid responsiveness
Pavir.5KG444307.1.v5.1	PvGRAS61	1151	1157	abscisic acid responsiveness
Pavir.5KG444307.1.v5.1	PvGRAS61	1153	1158	abscisic acid responsiveness
Pavir.5KG444307.1.v5.1	PvGRAS61	1583	1588	abscisic acid responsiveness
Pavir.5KG444307.1.v5.1	PvGRAS61	1807	1816	abscisic acid responsiveness
Pavir.5KG444307.1.v5.1	PvGRAS61	1814	1819	abscisic acid responsiveness
Pavir.5KG622000.1.v5.1	PvGRAS62	14	19	abscisic acid responsiveness
Pavir.5KG622000.1.v5.1	PvGRAS62	46	51	abscisic acid responsiveness
Pavir.5KG622000.1.v5.1	PvGRAS62	156	161	abscisic acid responsiveness
Pavir.5KG622000.1.v5.1	PvGRAS62	193	198	abscisic acid responsiveness
Pavir.5KG622000.1.v5.1	PvGRAS62	271	277	abscisic acid responsiveness
Pavir.5KG622000.1.v5.1	PvGRAS62	273	278	abscisic acid responsiveness
Pavir.5KG622000.1.v5.1	PvGRAS62	572	581	abscisic acid responsiveness
Pavir.5KG622000.1.v5.1	PvGRAS62	577	583	abscisic acid responsiveness
Pavir.5KG622000.1.v5.1	PvGRAS62	579	584	abscisic acid responsiveness
Pavir.5KG622000.1.v5.1	PvGRAS62	1108	1113	abscisic acid responsiveness
Pavir.5KG622000.4.v5.1	PvGRAS63	14	19	abscisic acid responsiveness
Pavir.5KG622000.4.v5.1	PvGRAS63	46	51	abscisic acid responsiveness
Pavir.5KG622000.4.v5.1	PvGRAS63	156	161	abscisic acid responsiveness
Pavir.5KG622000.4.v5.1	PvGRAS63	193	198	abscisic acid responsiveness
Pavir.5KG622000.4.v5.1	PvGRAS63	271	277	abscisic acid responsiveness
Pavir.5KG622000.4.v5.1	PvGRAS63	273	278	abscisic acid responsiveness
Pavir.5KG622000.4.v5.1	PvGRAS63	572	581	abscisic acid responsiveness
Pavir.5KG622000.4.v5.1	PvGRAS63	577	583	abscisic acid responsiveness
Pavir.5KG622000.4.v5.1	PvGRAS63	579	584	abscisic acid responsiveness
Pavir.5KG622000.4.v5.1	PvGRAS63	1108	1113	abscisic acid responsiveness
Pavir.5KG622000.5.v5.1	PvGRAS64	61	66	abscisic acid responsiveness
Pavir.5KG622000.5.v5.1	PvGRAS64	93	98	abscisic acid responsiveness
Pavir.5KG622000.5.v5.1	PvGRAS64	203	208	abscisic acid responsiveness
Pavir.5KG622000.5.v5.1	PvGRAS64	240	245	abscisic acid responsiveness
Pavir.5KG622000.5.v5.1	PvGRAS64	318	324	abscisic acid responsiveness
Pavir.5KG622000.5.v5.1	PvGRAS64	320	325	abscisic acid responsiveness
Pavir.5KG622000.5.v5.1	PvGRAS64	619	628	abscisic acid responsiveness
Pavir.5KG622000.5.v5.1	PvGRAS64	624	630	abscisic acid responsiveness
Pavir.5KG622000.5.v5.1	PvGRAS64	626	631	abscisic acid responsiveness
Pavir.5KG622000.5.v5.1	PvGRAS64	1155	1160	abscisic acid responsiveness
Pavir.5KG622000.6.v5.1	PvGRAS65	265	274	abscisic acid responsiveness
Pavir.5KG622000.6.v5.1	PvGRAS65	270	276	abscisic acid responsiveness
Pavir.5KG622000.6.v5.1	PvGRAS65	272	277	abscisic acid responsiveness
Pavir.5KG622000.6.v5.1	PvGRAS65	801	806	abscisic acid responsiveness
Pavir.5KG675300.1.v5.1	PvGRAS66	1415	1420	abscisic acid responsiveness
Pavir.5KG732400.1.v5.1	PvGRAS67	1064	1069	abscisic acid responsiveness
Pavir.5KG760600.1.v5.1	PvGRAS68	185	190	abscisic acid responsiveness
Pavir.5KG760600.1.v5.1	PvGRAS68	248	253	abscisic acid responsiveness
Pavir.5KG760600.1.v5.1	PvGRAS68	1029	1034	abscisic acid responsiveness
Pavir.5NG012540.1.v5.1	PvGRAS69	841	850	abscisic acid responsiveness
Pavir.5NG012540.1.v5.1	PvGRAS69	848	853	abscisic acid responsiveness
Pavir.5NG012540.1.v5.1	PvGRAS69	1937	1942	abscisic acid responsiveness
Pavir.5NG170949.1.v5.1	PvGRAS70	1277	1283	abscisic acid responsiveness
Pavir.5NG170949.1.v5.1	PvGRAS70	1279	1284	abscisic acid responsiveness
Pavir.5NG366600.2.v5.1	PvGRAS71	14	19	abscisic acid responsiveness
Pavir.5NG366600.2.v5.1	PvGRAS71	989	994	abscisic acid responsiveness
Pavir.5NG405760.1.v5.1	PvGRAS72	1223	1228	abscisic acid responsiveness
Pavir.5NG405760.1.v5.1	PvGRAS72	1455	1461	abscisic acid responsiveness
Pavir.5NG405760.1.v5.1	PvGRAS72	1457	1462	abscisic acid responsiveness
Pavir.5NG405760.1.v5.1	PvGRAS72	1785	1794	abscisic acid responsiveness
Pavir.5NG405760.1.v5.1	PvGRAS72	1792	1797	abscisic acid responsiveness
Pavir.5NG405760.1.v5.1	PvGRAS72	1829	1835	abscisic acid responsiveness
Pavir.5NG405760.1.v5.1	PvGRAS72	1831	1836	abscisic acid responsiveness
Pavir.5NG584300.1.v5.1	PvGRAS73	899	904	abscisic acid responsiveness
Pavir.5NG584300.1.v5.1	PvGRAS73	976	982	abscisic acid responsiveness
Pavir.5NG584300.1.v5.1	PvGRAS73	978	983	abscisic acid responsiveness
Pavir.5NG627236.1.v5.1	PvGRAS74	19	28	abscisic acid responsiveness
Pavir.5NG627236.1.v5.1	PvGRAS74	24	30	abscisic acid responsiveness
Pavir.5NG627236.1.v5.1	PvGRAS74	26	31	abscisic acid responsiveness
Pavir.5NG627236.1.v5.1	PvGRAS74	454	463	abscisic acid responsiveness
Pavir.5NG627236.1.v5.1	PvGRAS74	462	469	abscisic acid responsiveness
Pavir.5NG627236.1.v5.1	PvGRAS74	989	994	abscisic acid responsiveness
Pavir.7KG152800.1.v5.1	PvGRAS75	406	411	abscisic acid responsiveness
Pavir.7KG152800.1.v5.1	PvGRAS75	1563	1568	abscisic acid responsiveness
Pavir.7KG152800.1.v5.1	PvGRAS75	1673	1678	abscisic acid responsiveness
Pavir.7KG152800.1.v5.1	PvGRAS75	1829	1834	abscisic acid responsiveness
Pavir.7KG174900.1.v5.1	PvGRAS76	51	56	abscisic acid responsiveness
Pavir.7KG174900.1.v5.1	PvGRAS76	536	541	abscisic acid responsiveness
Pavir.7KG174900.1.v5.1	PvGRAS76	1629	1634	abscisic acid responsiveness
Pavir.7KG283500.3.v5.1	PvGRAS77	317	322	abscisic acid responsiveness
Pavir.7KG283500.3.v5.1	PvGRAS77	1427	1432	abscisic acid responsiveness
Pavir.7KG311800.2.v5.1	PvGRAS78	96	101	abscisic acid responsiveness
Pavir.7KG311800.2.v5.1	PvGRAS78	185	190	abscisic acid responsiveness
Pavir.7KG311800.2.v5.1	PvGRAS78	805	810	abscisic acid responsiveness
Pavir.7NG187200.1.v5.1	PvGRAS79	1617	1622	abscisic acid responsiveness
Pavir.7NG208417.1.v5.1	PvGRAS80	460	465	abscisic acid responsiveness
Pavir.7NG208417.1.v5.1	PvGRAS80	1278	1287	abscisic acid responsiveness
Pavir.7NG208417.1.v5.1	PvGRAS80	1655	1660	abscisic acid responsiveness
Pavir.7NG208417.1.v5.1	PvGRAS80	1829	1834	abscisic acid responsiveness
Pavir.7NG276500.2.v5.1	PvGRAS81	336	345	abscisic acid responsiveness
Pavir.7NG276500.2.v5.1	PvGRAS81	765	771	abscisic acid responsiveness
Pavir.7NG276500.2.v5.1	PvGRAS81	767	772	abscisic acid responsiveness
Pavir.7NG276500.2.v5.1	PvGRAS81	1455	1464	abscisic acid responsiveness
Pavir.7NG276500.2.v5.1	PvGRAS81	1461	1466	abscisic acid responsiveness
Pavir.7NG304600.2.v5.1	PvGRAS82	441	450	abscisic acid responsiveness
Pavir.7NG304600.2.v5.1	PvGRAS82	446	452	abscisic acid responsiveness
Pavir.7NG304600.2.v5.1	PvGRAS82	448	453	abscisic acid responsiveness
Pavir.7NG304600.2.v5.1	PvGRAS82	783	788	abscisic acid responsiveness
Pavir.7NG304600.2.v5.1	PvGRAS82	884	889	abscisic acid responsiveness
Pavir.7NG304600.2.v5.1	PvGRAS82	1282	1287	abscisic acid responsiveness
Pavir.7NG304600.3.v5.1	PvGRAS83	99	104	abscisic acid responsiveness
Pavir.7NG304600.3.v5.1	PvGRAS83	200	205	abscisic acid responsiveness
Pavir.7NG304600.3.v5.1	PvGRAS83	598	603	abscisic acid responsiveness
Pavir.7NG304600.3.v5.1	PvGRAS83	1495	1500	abscisic acid responsiveness
Pavir.8KG002600.1.v5.1	PvGRAS84	914	920	abscisic acid responsiveness
Pavir.8KG002600.1.v5.1	PvGRAS84	916	921	abscisic acid responsiveness
Pavir.8KG035000.1.v5.1	PvGRAS85	53	60	abscisic acid responsiveness
Pavir.8KG035000.1.v5.1	PvGRAS85	60	69	abscisic acid responsiveness
Pavir.8KG035100.1.v5.1	PvGRAS86	1247	1252	abscisic acid responsiveness
Pavir.8KG067900.1.v5.1	PvGRAS87	1684	1693	abscisic acid responsiveness
Pavir.8KG067900.1.v5.1	PvGRAS87	1689	1695	abscisic acid responsiveness
Pavir.8KG067900.1.v5.1	PvGRAS87	1691	1696	abscisic acid responsiveness
Pavir.8KG067900.1.v5.1	PvGRAS87	1725	1730	abscisic acid responsiveness
Pavir.8KG121100.2.v5.1	PvGRAS88	472	478	abscisic acid responsiveness
Pavir.8KG121100.2.v5.1	PvGRAS88	474	479	abscisic acid responsiveness
Pavir.8KG121100.2.v5.1	PvGRAS88	1066	1071	abscisic acid responsiveness
Pavir.8KG243100.2.v5.1	PvGRAS89	269	274	abscisic acid responsiveness
Pavir.8KG243100.2.v5.1	PvGRAS89	284	289	abscisic acid responsiveness
Pavir.8KG243100.2.v5.1	PvGRAS89	495	501	abscisic acid responsiveness
Pavir.8KG243100.2.v5.1	PvGRAS89	497	502	abscisic acid responsiveness
Pavir.8KG243200.1.v5.1	PvGRAS90	897	902	abscisic acid responsiveness
Pavir.8KG243300.1.v5.1	PvGRAS91	153	158	abscisic acid responsiveness
Pavir.8KG243300.1.v5.1	PvGRAS91	1424	1429	abscisic acid responsiveness
Pavir.8KG244032.1.v5.1	PvGRAS93	50	56	abscisic acid responsiveness
Pavir.8KG244032.1.v5.1	PvGRAS93	52	57	abscisic acid responsiveness
Pavir.8KG244032.1.v5.1	PvGRAS93	810	815	abscisic acid responsiveness
Pavir.8KG244500.1.v5.1	PvGRAS95	473	478	abscisic acid responsiveness
Pavir.8KG299600.1.v5.1	PvGRAS96	1207	1212	abscisic acid responsiveness
Pavir.8KG309804.1.v5.1	PvGRAS97	1065	1070	abscisic acid responsiveness
Pavir.8KG309804.1.v5.1	PvGRAS97	1092	1098	abscisic acid responsiveness
Pavir.8KG309804.1.v5.1	PvGRAS97	1094	1099	abscisic acid responsiveness
Pavir.8KG309804.1.v5.1	PvGRAS97	1176	1185	abscisic acid responsiveness
Pavir.8KG309804.1.v5.1	PvGRAS97	1310	1317	abscisic acid responsiveness
Pavir.8KG309804.1.v5.1	PvGRAS97	1560	1565	abscisic acid responsiveness
Pavir.8KG309804.1.v5.1	PvGRAS97	1907	1916	abscisic acid responsiveness
Pavir.8KG309806.1.v5.1	PvGRAS98	238	247	abscisic acid responsiveness
Pavir.8KG309806.1.v5.1	PvGRAS98	243	249	abscisic acid responsiveness
Pavir.8KG309806.1.v5.1	PvGRAS98	245	250	abscisic acid responsiveness
Pavir.8KG309806.1.v5.1	PvGRAS98	379	388	abscisic acid responsiveness
Pavir.8KG309806.1.v5.1	PvGRAS98	384	390	abscisic acid responsiveness
Pavir.8KG309806.1.v5.1	PvGRAS98	386	391	abscisic acid responsiveness
Pavir.8KG309806.1.v5.1	PvGRAS98	1170	1179	abscisic acid responsiveness
Pavir.8KG337000.2.v5.1	PvGRAS99	1057	1063	abscisic acid responsiveness
Pavir.8KG337000.2.v5.1	PvGRAS99	1059	1064	abscisic acid responsiveness
Pavir.8KG337100.1.v5.1	PvGRAS100	664	669	abscisic acid responsiveness
Pavir.8KG343208.1.v5.1	PvGRAS101	241	248	abscisic acid responsiveness
Pavir.8KG343208.1.v5.1	PvGRAS101	839	848	abscisic acid responsiveness
Pavir.8KG343208.1.v5.1	PvGRAS101	1567	1576	abscisic acid responsiveness
Pavir.8KG343208.1.v5.1	PvGRAS101	1631	1636	abscisic acid responsiveness
Pavir.8NG026903.1.v5.1	PvGRAS102	1997	2002	abscisic acid responsiveness
Pavir.8NG046200.1.v5.1	PvGRAS103	1660	1669	abscisic acid responsiveness
Pavir.8NG046200.1.v5.1	PvGRAS103	1665	1671	abscisic acid responsiveness
Pavir.8NG046200.1.v5.1	PvGRAS103	1667	1672	abscisic acid responsiveness
Pavir.8NG046200.2.v5.1	PvGRAS104	1660	1669	abscisic acid responsiveness
Pavir.8NG046200.2.v5.1	PvGRAS104	1665	1671	abscisic acid responsiveness
Pavir.8NG046200.2.v5.1	PvGRAS104	1667	1672	abscisic acid responsiveness
Pavir.8NG222200.1.v5.1	PvGRAS105	271	280	abscisic acid responsiveness
Pavir.8NG222200.1.v5.1	PvGRAS105	503	509	abscisic acid responsiveness
Pavir.8NG222200.1.v5.1	PvGRAS105	505	510	abscisic acid responsiveness
Pavir.8NG222200.1.v5.1	PvGRAS105	1052	1057	abscisic acid responsiveness
Pavir.8NG295900.1.v5.1	PvGRAS106	991	996	abscisic acid responsiveness
Pavir.8NG295900.1.v5.1	PvGRAS106	1680	1686	abscisic acid responsiveness
Pavir.8NG295900.1.v5.1	PvGRAS106	1682	1687	abscisic acid responsiveness
Pavir.8NG295900.1.v5.1	PvGRAS106	1702	1707	abscisic acid responsiveness
Pavir.8NG295900.1.v5.1	PvGRAS106	1723	1732	abscisic acid responsiveness
Pavir.8NG295900.1.v5.1	PvGRAS106	1728	1734	abscisic acid responsiveness
Pavir.8NG295900.1.v5.1	PvGRAS106	1730	1735	abscisic acid responsiveness
Pavir.8NG296000.1.v5.1	PvGRAS107	199	206	abscisic acid responsiveness
Pavir.8NG296000.1.v5.1	PvGRAS107	881	886	abscisic acid responsiveness
Pavir.8NG296100.1.v5.1	PvGRAS108	186	191	abscisic acid responsiveness
Pavir.8NG296100.1.v5.1	PvGRAS108	1288	1293	abscisic acid responsiveness
Pavir.8NG296100.1.v5.1	PvGRAS108	1303	1308	abscisic acid responsiveness
Pavir.8NG296366.1.v5.1	PvGRAS109	996	1001	abscisic acid responsiveness
Pavir.8NG296366.1.v5.1	PvGRAS109	1008	1013	abscisic acid responsiveness
Pavir.8NG296800.1.v5.1	PvGRAS111	507	516	abscisic acid responsiveness
Pavir.8NG296800.1.v5.1	PvGRAS111	514	519	abscisic acid responsiveness
Pavir.8NG296800.1.v5.1	PvGRAS111	738	747	abscisic acid responsiveness
Pavir.8NG296800.1.v5.1	PvGRAS111	759	768	abscisic acid responsiveness
Pavir.9KG031100.1.v5.1	PvGRAS113	729	734	abscisic acid responsiveness
Pavir.9KG031100.2.v5.1	PvGRAS114	729	734	abscisic acid responsiveness
Pavir.9KG045272.1.v5.1	PvGRAS115	940	945	abscisic acid responsiveness
Pavir.9KG110500.1.v5.1	PvGRAS116	1305	1311	abscisic acid responsiveness
Pavir.9KG110500.1.v5.1	PvGRAS116	1307	1312	abscisic acid responsiveness
Pavir.9KG110800.1.v5.1	PvGRAS117	1348	1353	abscisic acid responsiveness
Pavir.9KG254400.1.v5.1	PvGRAS118	1218	1223	abscisic acid responsiveness
Pavir.9KG317700.1.v5.1	PvGRAS119	1030	1035	abscisic acid responsiveness
Pavir.9KG317700.1.v5.1	PvGRAS119	1926	1931	abscisic acid responsiveness
Pavir.9KG336914.1.v5.1	PvGRAS120	1031	1036	abscisic acid responsiveness
Pavir.9KG336914.1.v5.1	PvGRAS120	1926	1931	abscisic acid responsiveness
Pavir.9KG371000.2.v5.1	PvGRAS121	426	431	abscisic acid responsiveness
Pavir.9KG371000.2.v5.1	PvGRAS121	486	494	abscisic acid responsiveness
Pavir.9KG371000.2.v5.1	PvGRAS121	490	495	abscisic acid responsiveness
Pavir.9KG386839.1.v5.1	PvGRAS122	1686	1691	abscisic acid responsiveness
Pavir.9KG493600.10.v5.1	PvGRAS124	53	58	abscisic acid responsiveness
Pavir.9KG493600.10.v5.1	PvGRAS124	1045	1054	abscisic acid responsiveness
Pavir.9KG493600.10.v5.1	PvGRAS124	1490	1497	abscisic acid responsiveness
Pavir.9KG493600.4.v5.1	PvGRAS125	53	58	abscisic acid responsiveness
Pavir.9KG493600.4.v5.1	PvGRAS125	1045	1054	abscisic acid responsiveness
Pavir.9KG493600.4.v5.1	PvGRAS125	1490	1497	abscisic acid responsiveness
Pavir.9KG512500.1.v5.1	PvGRAS126	667	672	abscisic acid responsiveness
Pavir.9KG512500.1.v5.1	PvGRAS126	1338	1346	abscisic acid responsiveness
Pavir.9KG512500.1.v5.1	PvGRAS126	1342	1347	abscisic acid responsiveness
Pavir.9KG642600.1.v5.1	PvGRAS127	1179	1184	abscisic acid responsiveness
Pavir.9KG642600.1.v5.1	PvGRAS127	1258	1263	abscisic acid responsiveness
Pavir.9KG642600.1.v5.1	PvGRAS127	1767	1773	abscisic acid responsiveness
Pavir.9KG642600.1.v5.1	PvGRAS127	1769	1774	abscisic acid responsiveness
Pavir.9NG033700.1.v5.1	PvGRAS128	369	376	abscisic acid responsiveness
Pavir.9NG033700.1.v5.1	PvGRAS128	1140	1149	abscisic acid responsiveness
Pavir.9NG033700.1.v5.1	PvGRAS128	1277	1282	abscisic acid responsiveness
Pavir.9NG033700.1.v5.1	PvGRAS128	1279	1288	abscisic acid responsiveness
Pavir.9NG033700.1.v5.1	PvGRAS128	1687	1692	abscisic acid responsiveness
Pavir.9NG033700.2.v5.1	PvGRAS129	369	376	abscisic acid responsiveness
Pavir.9NG033700.2.v5.1	PvGRAS129	1140	1149	abscisic acid responsiveness
Pavir.9NG033700.2.v5.1	PvGRAS129	1277	1282	abscisic acid responsiveness
Pavir.9NG033700.2.v5.1	PvGRAS129	1279	1288	abscisic acid responsiveness
Pavir.9NG033700.2.v5.1	PvGRAS129	1687	1692	abscisic acid responsiveness
Pavir.9NG126900.1.v5.1	PvGRAS130	1073	1078	abscisic acid responsiveness
Pavir.9NG126900.2.v5.1	PvGRAS131	1073	1078	abscisic acid responsiveness
Pavir.9NG141800.1.v5.1	PvGRAS132	321	326	abscisic acid responsiveness
Pavir.9NG141800.1.v5.1	PvGRAS132	1430	1435	abscisic acid responsiveness
Pavir.9NG141800.2.v5.1	PvGRAS133	321	326	abscisic acid responsiveness
Pavir.9NG141800.2.v5.1	PvGRAS133	1430	1435	abscisic acid responsiveness
Pavir.9NG215700.1.v5.1	PvGRAS134	420	426	abscisic acid responsiveness
Pavir.9NG215700.1.v5.1	PvGRAS134	422	427	abscisic acid responsiveness
Pavir.9NG665600.1.v5.1	PvGRAS140	354	359	abscisic acid responsiveness
Pavir.9NG665600.1.v5.1	PvGRAS140	889	894	abscisic acid responsiveness
Pavir.9NG699800.1.v5.1	PvGRAS141	61	66	abscisic acid responsiveness
Pavir.9NG699800.1.v5.1	PvGRAS141	1115	1124	abscisic acid responsiveness
Pavir.9NG821300.1.v5.1	PvGRAS142	1287	1292	abscisic acid responsiveness
Pavir.3KG217000.1.v5.1	PvGRAS31	803	811	abscisic acid responsiveness
Pavir.4KG058514.1.v5.1	PvGRAS56	910	918	abscisic acid responsiveness
Pavir.4NG027600.1.v5.1	PvGRAS59	899	907	abscisic acid responsiveness
Pavir.5KG622000.1.v5.1	PvGRAS62	268	276	abscisic acid responsiveness
Pavir.5KG622000.4.v5.1	PvGRAS63	268	276	abscisic acid responsiveness
Pavir.5KG622000.5.v5.1	PvGRAS64	315	323	abscisic acid responsiveness
Pavir.5NG584300.1.v5.1	PvGRAS73	973	981	abscisic acid responsiveness
Pavir.8KG121100.2.v5.1	PvGRAS88	469	477	abscisic acid responsiveness
Pavir.9NG215900.1.v5.1	PvGRAS135	696	702	abscisic acid responsiveness
Pavir.1KG340400.1.v5.1	PvGRAS2	281	287	abscisic acid responsiveness
Pavir.1KG340400.1.v5.1	PvGRAS2	376	382	abscisic acid responsiveness
Pavir.1KG431100.1.v5.1	PvGRAS3	767	773	abscisic acid responsiveness
Pavir.1KG431100.1.v5.1	PvGRAS3	1498	1504	abscisic acid responsiveness
Pavir.2KG514600.1.v5.1	PvGRAS13	797	803	abscisic acid responsiveness
Pavir.2NG568600.2.v5.1	PvGRAS21	22	28	abscisic acid responsiveness
Pavir.2NG568600.2.v5.1	PvGRAS21	53	59	abscisic acid responsiveness
Pavir.3KG099600.3.v5.1	PvGRAS26	1867	1873	abscisic acid responsiveness
Pavir.3KG125160.1.v5.1	PvGRAS29	792	798	abscisic acid responsiveness
Pavir.3KG217000.1.v5.1	PvGRAS31	1286	1292	abscisic acid responsiveness
Pavir.3KG369100.1.v5.1	PvGRAS32	658	664	abscisic acid responsiveness
Pavir.3KG369100.1.v5.1	PvGRAS32	823	829	abscisic acid responsiveness
Pavir.3KG377029.1.v5.1	PvGRAS33	1491	1497	abscisic acid responsiveness
Pavir.3KG495303.1.v5.1	PvGRAS34	660	666	abscisic acid responsiveness
Pavir.3NG051201.1.v5.1	PvGRAS41	507	513	abscisic acid responsiveness
Pavir.3NG079519.1.v5.1	PvGRAS43	645	651	abscisic acid responsiveness
Pavir.3NG140836.1.v5.1	PvGRAS45	805	811	abscisic acid responsiveness
Pavir.3NG140836.1.v5.1	PvGRAS45	1742	1748	abscisic acid responsiveness
Pavir.3NG316400.1.v5.1	PvGRAS51	1160	1166	abscisic acid responsiveness
Pavir.4KG010200.1.v5.1	PvGRAS55	1455	1461	abscisic acid responsiveness
Pavir.4NG003100.2.v5.1	PvGRAS58	523	529	abscisic acid responsiveness
Pavir.4NG003100.2.v5.1	PvGRAS58	634	640	abscisic acid responsiveness
Pavir.4NG003100.2.v5.1	PvGRAS58	1799	1805	abscisic acid responsiveness
Pavir.4NG027600.1.v5.1	PvGRAS59	652	658	abscisic acid responsiveness
Pavir.5KG622000.1.v5.1	PvGRAS62	1106	1112	abscisic acid responsiveness
Pavir.5KG622000.4.v5.1	PvGRAS63	1106	1112	abscisic acid responsiveness
Pavir.5KG622000.5.v5.1	PvGRAS64	1153	1159	abscisic acid responsiveness
Pavir.5KG622000.6.v5.1	PvGRAS65	799	805	abscisic acid responsiveness
Pavir.5KG732400.1.v5.1	PvGRAS67	1062	1068	abscisic acid responsiveness
Pavir.5KG760600.1.v5.1	PvGRAS68	183	189	abscisic acid responsiveness
Pavir.5KG760600.1.v5.1	PvGRAS68	1028	1034	abscisic acid responsiveness
Pavir.5NG012540.1.v5.1	PvGRAS69	1936	1942	abscisic acid responsiveness
Pavir.5NG366600.2.v5.1	PvGRAS71	988	994	abscisic acid responsiveness
Pavir.5NG405760.1.v5.1	PvGRAS72	1222	1228	abscisic acid responsiveness
Pavir.5NG627236.1.v5.1	PvGRAS74	988	994	abscisic acid responsiveness
Pavir.7KG174900.1.v5.1	PvGRAS76	534	540	abscisic acid responsiveness
Pavir.7KG283500.3.v5.1	PvGRAS77	1426	1432	abscisic acid responsiveness
Pavir.7KG311800.2.v5.1	PvGRAS78	94	100	abscisic acid responsiveness
Pavir.7KG311800.2.v5.1	PvGRAS78	183	189	abscisic acid responsiveness
Pavir.7NG208417.1.v5.1	PvGRAS80	459	465	abscisic acid responsiveness
Pavir.7NG276500.2.v5.1	PvGRAS81	1460	1466	abscisic acid responsiveness
Pavir.7NG304600.2.v5.1	PvGRAS82	781	787	abscisic acid responsiveness
Pavir.7NG304600.2.v5.1	PvGRAS82	882	888	abscisic acid responsiveness
Pavir.7NG304600.3.v5.1	PvGRAS83	97	103	abscisic acid responsiveness
Pavir.7NG304600.3.v5.1	PvGRAS83	198	204	abscisic acid responsiveness
Pavir.8KG035100.1.v5.1	PvGRAS86	1245	1251	abscisic acid responsiveness
Pavir.8KG121100.2.v5.1	PvGRAS88	1064	1070	abscisic acid responsiveness
Pavir.8KG243100.2.v5.1	PvGRAS89	282	288	abscisic acid responsiveness
Pavir.8KG243300.1.v5.1	PvGRAS91	1422	1428	abscisic acid responsiveness
Pavir.8KG309804.1.v5.1	PvGRAS97	1063	1069	abscisic acid responsiveness
Pavir.8NG222200.1.v5.1	PvGRAS105	1050	1056	abscisic acid responsiveness
Pavir.8NG296100.1.v5.1	PvGRAS108	184	190	abscisic acid responsiveness
Pavir.8NG296366.1.v5.1	PvGRAS109	1007	1013	abscisic acid responsiveness
Pavir.9KG045272.1.v5.1	PvGRAS115	939	945	abscisic acid responsiveness
Pavir.9KG110800.1.v5.1	PvGRAS117	1347	1353	abscisic acid responsiveness
Pavir.9KG254400.1.v5.1	PvGRAS118	1217	1223	abscisic acid responsiveness
Pavir.9KG317700.1.v5.1	PvGRAS119	1028	1034	abscisic acid responsiveness
Pavir.9KG336914.1.v5.1	PvGRAS120	1029	1035	abscisic acid responsiveness
Pavir.9KG371000.2.v5.1	PvGRAS121	425	431	abscisic acid responsiveness
Pavir.9KG371000.2.v5.1	PvGRAS121	488	494	abscisic acid responsiveness
Pavir.9KG386839.1.v5.1	PvGRAS122	1685	1691	abscisic acid responsiveness
Pavir.9KG512500.1.v5.1	PvGRAS126	1340	1346	abscisic acid responsiveness
Pavir.9KG642600.1.v5.1	PvGRAS127	1256	1262	abscisic acid responsiveness
Pavir.9NG033700.1.v5.1	PvGRAS128	1686	1692	abscisic acid responsiveness
Pavir.9NG033700.2.v5.1	PvGRAS129	1686	1692	abscisic acid responsiveness
Pavir.9NG126900.1.v5.1	PvGRAS130	1071	1077	abscisic acid responsiveness
Pavir.9NG126900.2.v5.1	PvGRAS131	1071	1077	abscisic acid responsiveness
Pavir.9NG665600.1.v5.1	PvGRAS140	353	359	abscisic acid responsiveness
Pavir.9NG821300.1.v5.1	PvGRAS142	1285	1291	abscisic acid responsiveness
Pavir.9NG215900.1.v5.1	PvGRAS135	696	702	abscisic acid responsiveness
Pavir.1KG340400.1.v5.1	PvGRAS2	281	287	abscisic acid responsiveness
Pavir.1KG340400.1.v5.1	PvGRAS2	376	382	abscisic acid responsiveness
Pavir.1KG431100.1.v5.1	PvGRAS3	767	773	abscisic acid responsiveness
Pavir.1KG431100.1.v5.1	PvGRAS3	1498	1504	abscisic acid responsiveness
Pavir.2KG514600.1.v5.1	PvGRAS13	797	803	abscisic acid responsiveness
Pavir.2NG568600.2.v5.1	PvGRAS21	22	28	abscisic acid responsiveness
Pavir.2NG568600.2.v5.1	PvGRAS21	53	59	abscisic acid responsiveness
Pavir.3KG099600.3.v5.1	PvGRAS26	1867	1873	abscisic acid responsiveness
Pavir.3KG125160.1.v5.1	PvGRAS29	792	798	abscisic acid responsiveness
Pavir.3KG217000.1.v5.1	PvGRAS31	1286	1292	abscisic acid responsiveness
Pavir.3KG369100.1.v5.1	PvGRAS32	658	664	abscisic acid responsiveness
Pavir.3KG369100.1.v5.1	PvGRAS32	823	829	abscisic acid responsiveness
Pavir.3KG377029.1.v5.1	PvGRAS33	1491	1497	abscisic acid responsiveness
Pavir.3KG495303.1.v5.1	PvGRAS34	660	666	abscisic acid responsiveness
Pavir.3NG051201.1.v5.1	PvGRAS41	507	513	abscisic acid responsiveness
Pavir.3NG079519.1.v5.1	PvGRAS43	645	651	abscisic acid responsiveness
Pavir.3NG140836.1.v5.1	PvGRAS45	805	811	abscisic acid responsiveness
Pavir.3NG140836.1.v5.1	PvGRAS45	1742	1748	abscisic acid responsiveness
Pavir.3NG316400.1.v5.1	PvGRAS51	1160	1166	abscisic acid responsiveness
Pavir.4KG010200.1.v5.1	PvGRAS55	1455	1461	abscisic acid responsiveness
Pavir.4NG003100.2.v5.1	PvGRAS58	523	529	abscisic acid responsiveness
Pavir.4NG003100.2.v5.1	PvGRAS58	634	640	abscisic acid responsiveness
Pavir.4NG003100.2.v5.1	PvGRAS58	1799	1805	abscisic acid responsiveness
Pavir.4NG027600.1.v5.1	PvGRAS59	652	658	abscisic acid responsiveness
Pavir.5KG622000.1.v5.1	PvGRAS62	1106	1112	abscisic acid responsiveness
Pavir.5KG622000.4.v5.1	PvGRAS63	1106	1112	abscisic acid responsiveness
Pavir.5KG622000.5.v5.1	PvGRAS64	1153	1159	abscisic acid responsiveness
Pavir.5KG622000.6.v5.1	PvGRAS65	799	805	abscisic acid responsiveness
Pavir.5KG732400.1.v5.1	PvGRAS67	1062	1068	abscisic acid responsiveness
Pavir.5KG760600.1.v5.1	PvGRAS68	183	189	abscisic acid responsiveness
Pavir.5KG760600.1.v5.1	PvGRAS68	1028	1034	abscisic acid responsiveness
Pavir.5NG012540.1.v5.1	PvGRAS69	1936	1942	abscisic acid responsiveness
Pavir.5NG366600.2.v5.1	PvGRAS71	988	994	abscisic acid responsiveness
Pavir.5NG405760.1.v5.1	PvGRAS72	1222	1228	abscisic acid responsiveness
Pavir.5NG627236.1.v5.1	PvGRAS74	988	994	abscisic acid responsiveness
Pavir.7KG174900.1.v5.1	PvGRAS76	534	540	abscisic acid responsiveness
Pavir.7KG283500.3.v5.1	PvGRAS77	1426	1432	abscisic acid responsiveness
Pavir.7KG311800.2.v5.1	PvGRAS78	94	100	abscisic acid responsiveness
Pavir.7KG311800.2.v5.1	PvGRAS78	183	189	abscisic acid responsiveness
Pavir.7NG208417.1.v5.1	PvGRAS80	459	465	abscisic acid responsiveness
Pavir.7NG276500.2.v5.1	PvGRAS81	1460	1466	abscisic acid responsiveness
Pavir.7NG304600.2.v5.1	PvGRAS82	781	787	abscisic acid responsiveness
Pavir.7NG304600.2.v5.1	PvGRAS82	882	888	abscisic acid responsiveness
Pavir.7NG304600.3.v5.1	PvGRAS83	97	103	abscisic acid responsiveness
Pavir.7NG304600.3.v5.1	PvGRAS83	198	204	abscisic acid responsiveness
Pavir.8KG035100.1.v5.1	PvGRAS86	1245	1251	abscisic acid responsiveness
Pavir.8KG121100.2.v5.1	PvGRAS88	1064	1070	abscisic acid responsiveness
Pavir.8KG243100.2.v5.1	PvGRAS89	282	288	abscisic acid responsiveness
Pavir.8KG243300.1.v5.1	PvGRAS91	1422	1428	abscisic acid responsiveness
Pavir.8KG309804.1.v5.1	PvGRAS97	1063	1069	abscisic acid responsiveness
Pavir.8NG222200.1.v5.1	PvGRAS105	1050	1056	abscisic acid responsiveness
Pavir.8NG296100.1.v5.1	PvGRAS108	184	190	abscisic acid responsiveness
Pavir.8NG296366.1.v5.1	PvGRAS109	1007	1013	abscisic acid responsiveness
Pavir.9KG045272.1.v5.1	PvGRAS115	939	945	abscisic acid responsiveness
Pavir.9KG110800.1.v5.1	PvGRAS117	1347	1353	abscisic acid responsiveness
Pavir.9KG254400.1.v5.1	PvGRAS118	1217	1223	abscisic acid responsiveness
Pavir.9KG317700.1.v5.1	PvGRAS119	1028	1034	abscisic acid responsiveness
Pavir.9KG336914.1.v5.1	PvGRAS120	1029	1035	abscisic acid responsiveness
Pavir.9KG371000.2.v5.1	PvGRAS121	425	431	abscisic acid responsiveness
Pavir.9KG371000.2.v5.1	PvGRAS121	488	494	abscisic acid responsiveness
Pavir.9KG386839.1.v5.1	PvGRAS122	1685	1691	abscisic acid responsiveness
Pavir.9KG512500.1.v5.1	PvGRAS126	1340	1346	abscisic acid responsiveness
Pavir.9KG642600.1.v5.1	PvGRAS127	1256	1262	abscisic acid responsiveness
Pavir.9NG033700.1.v5.1	PvGRAS128	1686	1692	abscisic acid responsiveness
Pavir.9NG033700.2.v5.1	PvGRAS129	1686	1692	abscisic acid responsiveness
Pavir.9NG126900.1.v5.1	PvGRAS130	1071	1077	abscisic acid responsiveness
Pavir.9NG126900.2.v5.1	PvGRAS131	1071	1077	abscisic acid responsiveness
Pavir.9NG665600.1.v5.1	PvGRAS140	353	359	abscisic acid responsiveness
Pavir.9NG821300.1.v5.1	PvGRAS142	1285	1291	abscisic acid responsiveness
Pavir.9NG355600.3.v5.1	PvGRAS136	1041	1047	anaerobic induction
Pavir.9NG355600.3.v5.1	PvGRAS136	1334	1340	anaerobic induction
Pavir.9NG355600.3.v5.1	PvGRAS136	1677	1683	anaerobic induction
Pavir.1KG340400.1.v5.1	PvGRAS2	1178	1184	anaerobic induction
Pavir.1KG340400.1.v5.1	PvGRAS2	1238	1244	anaerobic induction
Pavir.1KG340400.1.v5.1	PvGRAS2	1474	1480	anaerobic induction
Pavir.1KG340400.1.v5.1	PvGRAS2	1577	1583	anaerobic induction
Pavir.1KG449300.1.v5.1	PvGRAS4	208	214	anaerobic induction
Pavir.1KG449300.1.v5.1	PvGRAS4	1302	1308	anaerobic induction
Pavir.1KG449300.1.v5.1	PvGRAS4	1918	1924	anaerobic induction
Pavir.1NG302719.1.v5.1	PvGRAS6	205	211	anaerobic induction
Pavir.1NG302719.1.v5.1	PvGRAS6	618	624	anaerobic induction
Pavir.1NG302719.1.v5.1	PvGRAS6	703	709	anaerobic induction
Pavir.2KG467700.1.v5.1	PvGRAS10	304	310	anaerobic induction
Pavir.2KG467700.1.v5.1	PvGRAS10	1069	1075	anaerobic induction
Pavir.2KG495000.1.v5.1	PvGRAS11	1215	1221	anaerobic induction
Pavir.2KG495000.1.v5.1	PvGRAS11	1634	1640	anaerobic induction
Pavir.2KG511200.1.v5.1	PvGRAS12	829	835	anaerobic induction
Pavir.2KG511200.1.v5.1	PvGRAS12	1292	1298	anaerobic induction
Pavir.2KG511200.1.v5.1	PvGRAS12	1719	1725	anaerobic induction
Pavir.2KG516900.2.v5.1	PvGRAS14	1970	1976	anaerobic induction
Pavir.2NG525400.2.v5.1	PvGRAS17	161	167	anaerobic induction
Pavir.2NG525400.2.v5.1	PvGRAS17	733	739	anaerobic induction
Pavir.2NG525400.2.v5.1	PvGRAS17	1349	1355	anaerobic induction
Pavir.2NG525400.2.v5.1	PvGRAS17	1891	1897	anaerobic induction
Pavir.2NG525400.4.v5.1	PvGRAS18	17	23	anaerobic induction
Pavir.2NG525400.4.v5.1	PvGRAS18	494	500	anaerobic induction
Pavir.2NG525400.4.v5.1	PvGRAS18	1066	1072	anaerobic induction
Pavir.2NG525400.4.v5.1	PvGRAS18	1682	1688	anaerobic induction
Pavir.2NG543600.2.v5.1	PvGRAS19	809	815	anaerobic induction
Pavir.2NG543600.2.v5.1	PvGRAS19	1092	1098	anaerobic induction
Pavir.2NG543600.2.v5.1	PvGRAS19	1226	1232	anaerobic induction
Pavir.2NG543600.2.v5.1	PvGRAS19	1279	1285	anaerobic induction
Pavir.2NG560400.1.v5.1	PvGRAS20	1003	1009	anaerobic induction
Pavir.2NG560400.1.v5.1	PvGRAS20	1721	1727	anaerobic induction
Pavir.2NG568600.2.v5.1	PvGRAS21	369	375	anaerobic induction
Pavir.2NG568600.2.v5.1	PvGRAS21	1063	1069	anaerobic induction
Pavir.2NG570600.1.v5.1	PvGRAS22	596	602	anaerobic induction
Pavir.2NG570600.1.v5.1	PvGRAS22	1962	1968	anaerobic induction
Pavir.3KG038500.1.v5.1	PvGRAS25	169	175	anaerobic induction
Pavir.3KG038500.1.v5.1	PvGRAS25	338	344	anaerobic induction
Pavir.3KG038500.1.v5.1	PvGRAS25	756	762	anaerobic induction
Pavir.3KG038500.1.v5.1	PvGRAS25	1749	1755	anaerobic induction
Pavir.3KG099700.2.v5.1	PvGRAS27	42	48	anaerobic induction
Pavir.3KG099700.2.v5.1	PvGRAS27	324	330	anaerobic induction
Pavir.3KG099700.2.v5.1	PvGRAS27	405	411	anaerobic induction
Pavir.3KG099700.2.v5.1	PvGRAS27	621	627	anaerobic induction
Pavir.3KG099800.2.v5.1	PvGRAS28	1355	1361	anaerobic induction
Pavir.3KG099800.2.v5.1	PvGRAS28	1735	1741	anaerobic induction
Pavir.3KG125160.1.v5.1	PvGRAS29	384	390	anaerobic induction
Pavir.3KG173200.2.v5.1	PvGRAS30	1710	1716	anaerobic induction
Pavir.3KG369100.1.v5.1	PvGRAS32	1728	1734	anaerobic induction
Pavir.3KG377029.1.v5.1	PvGRAS33	1020	1026	anaerobic induction
Pavir.3KG377029.1.v5.1	PvGRAS33	1716	1722	anaerobic induction
Pavir.3KG495303.1.v5.1	PvGRAS34	615	621	anaerobic induction
Pavir.3KG495303.1.v5.1	PvGRAS34	666	672	anaerobic induction
Pavir.3KG495303.1.v5.1	PvGRAS34	1893	1899	anaerobic induction
Pavir.3KG495304.1.v5.1	PvGRAS35	196	202	anaerobic induction
Pavir.3KG495304.1.v5.1	PvGRAS35	1286	1292	anaerobic induction
Pavir.3NG008900.2.v5.1	PvGRAS36	477	483	anaerobic induction
Pavir.3NG009200.2.v5.1	PvGRAS38	1036	1042	anaerobic induction
Pavir.3NG009200.2.v5.1	PvGRAS38	1147	1153	anaerobic induction
Pavir.3NG009200.2.v5.1	PvGRAS38	1388	1394	anaerobic induction
Pavir.3NG009200.2.v5.1	PvGRAS38	1766	1772	anaerobic induction
Pavir.3NG024400.1.v5.1	PvGRAS39	82	88	anaerobic induction
Pavir.3NG051201.1.v5.1	PvGRAS41	363	369	anaerobic induction
Pavir.3NG051201.1.v5.1	PvGRAS41	1249	1255	anaerobic induction
Pavir.3NG051764.1.v5.1	PvGRAS42	331	337	anaerobic induction
Pavir.3NG051764.1.v5.1	PvGRAS42	1795	1801	anaerobic induction
Pavir.3NG079519.1.v5.1	PvGRAS43	1725	1731	anaerobic induction
Pavir.3NG079635.1.v5.1	PvGRAS44	899	905	anaerobic induction
Pavir.3NG140836.1.v5.1	PvGRAS45	561	567	anaerobic induction
Pavir.3NG140836.1.v5.1	PvGRAS45	1090	1096	anaerobic induction
Pavir.3NG140836.1.v5.1	PvGRAS45	1840	1846	anaerobic induction
Pavir.3NG218630.1.v5.1	PvGRAS47	928	934	anaerobic induction
Pavir.3NG219688.1.v5.1	PvGRAS48	862	868	anaerobic induction
Pavir.3NG219688.2.v5.1	PvGRAS49	862	868	anaerobic induction
Pavir.3NG225664.1.v5.1	PvGRAS50	444	450	anaerobic induction
Pavir.3NG316400.1.v5.1	PvGRAS51	254	260	anaerobic induction
Pavir.3NG316764.1.v5.1	PvGRAS54	741	747	anaerobic induction
Pavir.4NG003100.2.v5.1	PvGRAS58	49	55	anaerobic induction
Pavir.4NG003100.2.v5.1	PvGRAS58	1722	1728	anaerobic induction
Pavir.4NG003100.2.v5.1	PvGRAS58	1755	1761	anaerobic induction
Pavir.4NG184022.1.v5.1	PvGRAS60	802	808	anaerobic induction
Pavir.5KG675300.1.v5.1	PvGRAS66	1720	1726	anaerobic induction
Pavir.5KG732400.1.v5.1	PvGRAS67	64	70	anaerobic induction
Pavir.5KG732400.1.v5.1	PvGRAS67	600	606	anaerobic induction
Pavir.5KG760600.1.v5.1	PvGRAS68	867	873	anaerobic induction
Pavir.5NG012540.1.v5.1	PvGRAS69	1248	1254	anaerobic induction
Pavir.5NG012540.1.v5.1	PvGRAS69	1872	1878	anaerobic induction
Pavir.5NG170949.1.v5.1	PvGRAS70	90	96	anaerobic induction
Pavir.5NG170949.1.v5.1	PvGRAS70	121	127	anaerobic induction
Pavir.5NG170949.1.v5.1	PvGRAS70	475	481	anaerobic induction
Pavir.5NG170949.1.v5.1	PvGRAS70	1720	1726	anaerobic induction
Pavir.5NG405760.1.v5.1	PvGRAS72	884	890	anaerobic induction
Pavir.5NG584300.1.v5.1	PvGRAS73	326	332	anaerobic induction
Pavir.5NG584300.1.v5.1	PvGRAS73	774	780	anaerobic induction
Pavir.5NG584300.1.v5.1	PvGRAS73	1986	1992	anaerobic induction
Pavir.7KG152800.1.v5.1	PvGRAS75	1020	1026	anaerobic induction
Pavir.7KG283500.3.v5.1	PvGRAS77	1460	1466	anaerobic induction
Pavir.7KG283500.3.v5.1	PvGRAS77	1550	1556	anaerobic induction
Pavir.7KG311800.2.v5.1	PvGRAS78	895	901	anaerobic induction
Pavir.7KG311800.2.v5.1	PvGRAS78	1066	1072	anaerobic induction
Pavir.7KG311800.2.v5.1	PvGRAS78	1149	1155	anaerobic induction
Pavir.7KG311800.2.v5.1	PvGRAS78	1257	1263	anaerobic induction
Pavir.7NG187200.1.v5.1	PvGRAS79	676	682	anaerobic induction
Pavir.7NG208417.1.v5.1	PvGRAS80	785	791	anaerobic induction
Pavir.7NG208417.1.v5.1	PvGRAS80	980	986	anaerobic induction
Pavir.7NG208417.1.v5.1	PvGRAS80	1308	1314	anaerobic induction
Pavir.7NG276500.2.v5.1	PvGRAS81	740	746	anaerobic induction
Pavir.7NG276500.2.v5.1	PvGRAS81	1500	1506	anaerobic induction
Pavir.7NG304600.2.v5.1	PvGRAS82	1177	1183	anaerobic induction
Pavir.7NG304600.3.v5.1	PvGRAS83	493	499	anaerobic induction
Pavir.8KG035100.1.v5.1	PvGRAS86	460	466	anaerobic induction
Pavir.8KG035100.1.v5.1	PvGRAS86	495	501	anaerobic induction
Pavir.8KG243200.1.v5.1	PvGRAS90	613	619	anaerobic induction
Pavir.8KG243200.1.v5.1	PvGRAS90	688	694	anaerobic induction
Pavir.8KG243200.1.v5.1	PvGRAS90	1688	1694	anaerobic induction
Pavir.8KG243666.1.v5.1	PvGRAS92	86	92	anaerobic induction
Pavir.8KG243666.1.v5.1	PvGRAS92	205	211	anaerobic induction
Pavir.8KG244032.1.v5.1	PvGRAS93	120	126	anaerobic induction
Pavir.8KG244032.1.v5.1	PvGRAS93	767	773	anaerobic induction
Pavir.8KG244032.1.v5.1	PvGRAS93	1726	1732	anaerobic induction
Pavir.8KG244500.1.v5.1	PvGRAS95	333	339	anaerobic induction
Pavir.8KG244500.1.v5.1	PvGRAS95	367	373	anaerobic induction
Pavir.8KG244500.1.v5.1	PvGRAS95	531	537	anaerobic induction
Pavir.8KG244500.1.v5.1	PvGRAS95	1053	1059	anaerobic induction
Pavir.8KG244500.1.v5.1	PvGRAS95	1775	1781	anaerobic induction
Pavir.8KG309804.1.v5.1	PvGRAS97	1532	1538	anaerobic induction
Pavir.8KG337100.1.v5.1	PvGRAS100	20	26	anaerobic induction
Pavir.8KG337100.1.v5.1	PvGRAS100	297	303	anaerobic induction
Pavir.8KG343208.1.v5.1	PvGRAS101	461	467	anaerobic induction
Pavir.8NG026903.1.v5.1	PvGRAS102	1656	1662	anaerobic induction
Pavir.8NG046200.1.v5.1	PvGRAS103	537	543	anaerobic induction
Pavir.8NG046200.2.v5.1	PvGRAS104	537	543	anaerobic induction
Pavir.8NG295900.1.v5.1	PvGRAS106	648	654	anaerobic induction
Pavir.8NG296000.1.v5.1	PvGRAS107	208	214	anaerobic induction
Pavir.8NG296000.1.v5.1	PvGRAS107	729	735	anaerobic induction
Pavir.8NG296000.1.v5.1	PvGRAS107	808	814	anaerobic induction
Pavir.8NG296100.1.v5.1	PvGRAS108	208	214	anaerobic induction
Pavir.8NG296100.1.v5.1	PvGRAS108	781	787	anaerobic induction
Pavir.8NG296100.1.v5.1	PvGRAS108	1023	1029	anaerobic induction
Pavir.8NG296366.1.v5.1	PvGRAS109	1997	2003	anaerobic induction
Pavir.8NG296800.1.v5.1	PvGRAS111	114	120	anaerobic induction
Pavir.8NG296800.1.v5.1	PvGRAS111	1019	1025	anaerobic induction
Pavir.8NG309800.1.v5.1	PvGRAS112	1262	1268	anaerobic induction
Pavir.9KG031100.1.v5.1	PvGRAS113	159	165	anaerobic induction
Pavir.9KG031100.1.v5.1	PvGRAS113	182	188	anaerobic induction
Pavir.9KG031100.1.v5.1	PvGRAS113	194	200	anaerobic induction
Pavir.9KG031100.2.v5.1	PvGRAS114	159	165	anaerobic induction
Pavir.9KG031100.2.v5.1	PvGRAS114	182	188	anaerobic induction
Pavir.9KG031100.2.v5.1	PvGRAS114	194	200	anaerobic induction
Pavir.9KG045272.1.v5.1	PvGRAS115	19	25	anaerobic induction
Pavir.9KG045272.1.v5.1	PvGRAS115	1388	1394	anaerobic induction
Pavir.9KG110500.1.v5.1	PvGRAS116	1649	1655	anaerobic induction
Pavir.9KG110500.1.v5.1	PvGRAS116	1683	1689	anaerobic induction
Pavir.9KG110500.1.v5.1	PvGRAS116	1909	1915	anaerobic induction
Pavir.9KG110800.1.v5.1	PvGRAS117	189	195	anaerobic induction
Pavir.9KG254400.1.v5.1	PvGRAS118	484	490	anaerobic induction
Pavir.9KG254400.1.v5.1	PvGRAS118	1282	1288	anaerobic induction
Pavir.9KG254400.1.v5.1	PvGRAS118	1676	1682	anaerobic induction
Pavir.9KG317700.1.v5.1	PvGRAS119	1002	1008	anaerobic induction
Pavir.9KG317700.1.v5.1	PvGRAS119	1314	1320	anaerobic induction
Pavir.9KG336914.1.v5.1	PvGRAS120	1003	1009	anaerobic induction
Pavir.9KG336914.1.v5.1	PvGRAS120	1315	1321	anaerobic induction
Pavir.9KG371000.2.v5.1	PvGRAS121	1984	1990	anaerobic induction
Pavir.9KG386839.1.v5.1	PvGRAS122	1335	1341	anaerobic induction
Pavir.9KG393300.2.v5.1	PvGRAS123	136	142	anaerobic induction
Pavir.9KG393300.2.v5.1	PvGRAS123	1247	1253	anaerobic induction
Pavir.9KG512500.1.v5.1	PvGRAS126	811	817	anaerobic induction
Pavir.9KG512500.1.v5.1	PvGRAS126	1227	1233	anaerobic induction
Pavir.9KG512500.1.v5.1	PvGRAS126	1313	1319	anaerobic induction
Pavir.9NG033700.1.v5.1	PvGRAS128	591	597	anaerobic induction
Pavir.9NG033700.2.v5.1	PvGRAS129	591	597	anaerobic induction
Pavir.9NG126900.1.v5.1	PvGRAS130	159	165	anaerobic induction
Pavir.9NG126900.1.v5.1	PvGRAS130	180	186	anaerobic induction
Pavir.9NG126900.1.v5.1	PvGRAS130	1450	1456	anaerobic induction
Pavir.9NG126900.1.v5.1	PvGRAS130	1506	1512	anaerobic induction
Pavir.9NG126900.2.v5.1	PvGRAS131	159	165	anaerobic induction
Pavir.9NG126900.2.v5.1	PvGRAS131	180	186	anaerobic induction
Pavir.9NG126900.2.v5.1	PvGRAS131	1450	1456	anaerobic induction
Pavir.9NG126900.2.v5.1	PvGRAS131	1506	1512	anaerobic induction
Pavir.9NG215700.1.v5.1	PvGRAS134	1861	1867	anaerobic induction
Pavir.9NG478100.1.v5.1	PvGRAS137	1146	1152	anaerobic induction
Pavir.9NG478100.1.v5.1	PvGRAS137	1253	1259	anaerobic induction
Pavir.9NG508900.1.v5.1	PvGRAS138	224	230	anaerobic induction
Pavir.9NG508900.1.v5.1	PvGRAS138	560	566	anaerobic induction
Pavir.9NG508900.1.v5.1	PvGRAS138	1991	1997	anaerobic induction
Pavir.9NG536214.1.v5.1	PvGRAS139	1250	1256	anaerobic induction
Pavir.9NG665600.1.v5.1	PvGRAS140	1496	1502	anaerobic induction
Pavir.9NG665600.1.v5.1	PvGRAS140	1955	1961	anaerobic induction
Pavir.9NG699800.1.v5.1	PvGRAS141	1162	1168	anaerobic induction
Pavir.9NG821300.1.v5.1	PvGRAS142	1665	1671	anaerobic induction
Pavir.9NG355600.3.v5.1	PvGRAS136	656	662	anoxic specific inducibility
Pavir.1KG103877.1.v5.1	PvGRAS1	232	238	anoxic specific inducibility
Pavir.1KG340400.1.v5.1	PvGRAS2	50	56	anoxic specific inducibility
Pavir.1KG431100.1.v5.1	PvGRAS3	1872	1878	anoxic specific inducibility
Pavir.1NG094244.1.v5.1	PvGRAS5	309	315	anoxic specific inducibility
Pavir.1NG302719.1.v5.1	PvGRAS6	1336	1342	anoxic specific inducibility
Pavir.1NG302719.1.v5.1	PvGRAS6	1349	1355	anoxic specific inducibility
Pavir.1NG390019.1.v5.1	PvGRAS7	834	840	anoxic specific inducibility
Pavir.1NG390019.1.v5.1	PvGRAS7	1888	1894	anoxic specific inducibility
Pavir.1NG390019.6.v5.1	PvGRAS8	834	840	anoxic specific inducibility
Pavir.1NG390019.6.v5.1	PvGRAS8	1888	1894	anoxic specific inducibility
Pavir.2KG495000.1.v5.1	PvGRAS11	634	640	anoxic specific inducibility
Pavir.2KG495000.1.v5.1	PvGRAS11	1582	1588	anoxic specific inducibility
Pavir.2KG495000.1.v5.1	PvGRAS11	1641	1647	anoxic specific inducibility
Pavir.2KG495000.1.v5.1	PvGRAS11	1691	1697	anoxic specific inducibility
Pavir.2KG511200.1.v5.1	PvGRAS12	822	828	anoxic specific inducibility
Pavir.2KG511200.1.v5.1	PvGRAS12	1078	1084	anoxic specific inducibility
Pavir.2KG514600.1.v5.1	PvGRAS13	1900	1906	anoxic specific inducibility
Pavir.2NG543600.2.v5.1	PvGRAS19	230	236	anoxic specific inducibility
Pavir.2NG543600.2.v5.1	PvGRAS19	1113	1119	anoxic specific inducibility
Pavir.2NG543600.2.v5.1	PvGRAS19	1233	1239	anoxic specific inducibility
Pavir.2NG543600.2.v5.1	PvGRAS19	1286	1292	anoxic specific inducibility
Pavir.2NG543600.2.v5.1	PvGRAS19	1672	1678	anoxic specific inducibility
Pavir.2NG560400.1.v5.1	PvGRAS20	111	117	anoxic specific inducibility
Pavir.2NG560400.1.v5.1	PvGRAS20	232	238	anoxic specific inducibility
Pavir.2NG560400.1.v5.1	PvGRAS20	996	1002	anoxic specific inducibility
Pavir.2NG560400.1.v5.1	PvGRAS20	1219	1225	anoxic specific inducibility
Pavir.3KG003000.1.v5.1	PvGRAS23	790	796	anoxic specific inducibility
Pavir.3KG003000.1.v5.1	PvGRAS23	840	846	anoxic specific inducibility
Pavir.3KG003000.1.v5.1	PvGRAS23	1484	1490	anoxic specific inducibility
Pavir.3KG017500.1.v5.1	PvGRAS24	902	908	anoxic specific inducibility
Pavir.3KG125160.1.v5.1	PvGRAS29	656	662	anoxic specific inducibility
Pavir.3KG125160.1.v5.1	PvGRAS29	872	878	anoxic specific inducibility
Pavir.3KG125160.1.v5.1	PvGRAS29	1183	1189	anoxic specific inducibility
Pavir.3KG173200.2.v5.1	PvGRAS30	1081	1087	anoxic specific inducibility
Pavir.3KG369100.1.v5.1	PvGRAS32	430	436	anoxic specific inducibility
Pavir.3KG495303.1.v5.1	PvGRAS34	280	286	anoxic specific inducibility
Pavir.3KG495303.1.v5.1	PvGRAS34	471	477	anoxic specific inducibility
Pavir.3KG495304.1.v5.1	PvGRAS35	1969	1975	anoxic specific inducibility
Pavir.3NG008900.2.v5.1	PvGRAS36	733	739	anoxic specific inducibility
Pavir.3NG008900.2.v5.1	PvGRAS36	848	854	anoxic specific inducibility
Pavir.3NG008900.2.v5.1	PvGRAS36	945	951	anoxic specific inducibility
Pavir.3NG008900.2.v5.1	PvGRAS36	1048	1054	anoxic specific inducibility
Pavir.3NG008900.2.v5.1	PvGRAS36	1095	1101	anoxic specific inducibility
Pavir.3NG008900.2.v5.1	PvGRAS36	1138	1144	anoxic specific inducibility
Pavir.3NG009200.2.v5.1	PvGRAS38	515	521	anoxic specific inducibility
Pavir.3NG050075.1.v5.1	PvGRAS40	1537	1543	anoxic specific inducibility
Pavir.3NG050075.1.v5.1	PvGRAS40	1617	1623	anoxic specific inducibility
Pavir.3NG079519.1.v5.1	PvGRAS43	393	399	anoxic specific inducibility
Pavir.3NG079519.1.v5.1	PvGRAS43	2007	2013	anoxic specific inducibility
Pavir.3NG140836.1.v5.1	PvGRAS45	650	656	anoxic specific inducibility
Pavir.3NG140836.1.v5.1	PvGRAS45	686	692	anoxic specific inducibility
Pavir.3NG140836.1.v5.1	PvGRAS45	750	756	anoxic specific inducibility
Pavir.3NG203200.2.v5.1	PvGRAS143	359	365	anoxic specific inducibility
Pavir.3NG203200.2.v5.1	PvGRAS143	685	691	anoxic specific inducibility
Pavir.3NG203200.2.v5.1	PvGRAS143	935	941	anoxic specific inducibility
Pavir.3NG203300.1.v5.1	PvGRAS46	208	214	anoxic specific inducibility
Pavir.3NG218630.1.v5.1	PvGRAS47	14	20	anoxic specific inducibility
Pavir.3NG316400.1.v5.1	PvGRAS51	749	755	anoxic specific inducibility
Pavir.3NG316400.1.v5.1	PvGRAS51	1953	1959	anoxic specific inducibility
Pavir.3NG316700.1.v5.1	PvGRAS52	1399	1405	anoxic specific inducibility
Pavir.3NG316700.2.v5.1	PvGRAS53	1399	1405	anoxic specific inducibility
Pavir.3NG316764.1.v5.1	PvGRAS54	1472	1478	anoxic specific inducibility
Pavir.4KG058514.1.v5.1	PvGRAS56	1098	1104	anoxic specific inducibility
Pavir.4NG027600.1.v5.1	PvGRAS59	1079	1085	anoxic specific inducibility
Pavir.4NG027600.1.v5.1	PvGRAS59	1177	1183	anoxic specific inducibility
Pavir.4NG184022.1.v5.1	PvGRAS60	548	554	anoxic specific inducibility
Pavir.5KG444307.1.v5.1	PvGRAS61	138	144	anoxic specific inducibility
Pavir.5KG444307.1.v5.1	PvGRAS61	269	275	anoxic specific inducibility
Pavir.5KG444307.1.v5.1	PvGRAS61	1763	1769	anoxic specific inducibility
Pavir.5KG444307.1.v5.1	PvGRAS61	1879	1885	anoxic specific inducibility
Pavir.5KG444307.1.v5.1	PvGRAS61	1898	1904	anoxic specific inducibility
Pavir.5KG622000.6.v5.1	PvGRAS65	1803	1809	anoxic specific inducibility
Pavir.5KG622000.6.v5.1	PvGRAS65	1881	1887	anoxic specific inducibility
Pavir.5KG675300.1.v5.1	PvGRAS66	1428	1434	anoxic specific inducibility
Pavir.5KG760600.1.v5.1	PvGRAS68	1126	1132	anoxic specific inducibility
Pavir.5NG012540.1.v5.1	PvGRAS69	890	896	anoxic specific inducibility
Pavir.5NG012540.1.v5.1	PvGRAS69	921	927	anoxic specific inducibility
Pavir.5NG405760.1.v5.1	PvGRAS72	1876	1882	anoxic specific inducibility
Pavir.5NG627236.1.v5.1	PvGRAS74	172	178	anoxic specific inducibility
Pavir.7KG152800.1.v5.1	PvGRAS75	1813	1819	anoxic specific inducibility
Pavir.7KG174900.1.v5.1	PvGRAS76	123	129	anoxic specific inducibility
Pavir.7KG283500.3.v5.1	PvGRAS77	535	541	anoxic specific inducibility
Pavir.7KG283500.3.v5.1	PvGRAS77	693	699	anoxic specific inducibility
Pavir.7KG283500.3.v5.1	PvGRAS77	900	906	anoxic specific inducibility
Pavir.7KG283500.3.v5.1	PvGRAS77	949	955	anoxic specific inducibility
Pavir.7KG283500.3.v5.1	PvGRAS77	1559	1565	anoxic specific inducibility
Pavir.7KG311800.2.v5.1	PvGRAS78	29	35	anoxic specific inducibility
Pavir.7KG311800.2.v5.1	PvGRAS78	133	139	anoxic specific inducibility
Pavir.7KG311800.2.v5.1	PvGRAS78	1435	1441	anoxic specific inducibility
Pavir.7KG311800.2.v5.1	PvGRAS78	1550	1556	anoxic specific inducibility
Pavir.7KG311800.2.v5.1	PvGRAS78	1645	1651	anoxic specific inducibility
Pavir.7KG311800.2.v5.1	PvGRAS78	1749	1755	anoxic specific inducibility
Pavir.7NG208417.1.v5.1	PvGRAS80	1813	1819	anoxic specific inducibility
Pavir.7NG276500.2.v5.1	PvGRAS81	91	97	anoxic specific inducibility
Pavir.7NG276500.2.v5.1	PvGRAS81	266	272	anoxic specific inducibility
Pavir.7NG276500.2.v5.1	PvGRAS81	1611	1617	anoxic specific inducibility
Pavir.7NG304600.2.v5.1	PvGRAS82	268	274	anoxic specific inducibility
Pavir.7NG304600.2.v5.1	PvGRAS82	294	300	anoxic specific inducibility
Pavir.7NG304600.2.v5.1	PvGRAS82	832	838	anoxic specific inducibility
Pavir.7NG304600.2.v5.1	PvGRAS82	1693	1699	anoxic specific inducibility
Pavir.7NG304600.3.v5.1	PvGRAS83	148	154	anoxic specific inducibility
Pavir.7NG304600.3.v5.1	PvGRAS83	1009	1015	anoxic specific inducibility
Pavir.7NG304600.3.v5.1	PvGRAS83	1577	1583	anoxic specific inducibility
Pavir.8KG035000.1.v5.1	PvGRAS85	150	156	anoxic specific inducibility
Pavir.8KG121100.2.v5.1	PvGRAS88	148	154	anoxic specific inducibility
Pavir.8KG244500.1.v5.1	PvGRAS95	1433	1439	anoxic specific inducibility
Pavir.8KG309804.1.v5.1	PvGRAS97	577	583	anoxic specific inducibility
Pavir.8KG309804.1.v5.1	PvGRAS97	742	748	anoxic specific inducibility
Pavir.8KG309804.1.v5.1	PvGRAS97	914	920	anoxic specific inducibility
Pavir.8KG309804.1.v5.1	PvGRAS97	1960	1966	anoxic specific inducibility
Pavir.8KG309806.1.v5.1	PvGRAS98	59	65	anoxic specific inducibility
Pavir.8KG309806.1.v5.1	PvGRAS98	375	381	anoxic specific inducibility
Pavir.8KG309806.1.v5.1	PvGRAS98	489	495	anoxic specific inducibility
Pavir.8KG309806.1.v5.1	PvGRAS98	1132	1138	anoxic specific inducibility
Pavir.8KG337100.1.v5.1	PvGRAS100	530	536	anoxic specific inducibility
Pavir.8KG343208.1.v5.1	PvGRAS101	892	898	anoxic specific inducibility
Pavir.8KG343208.1.v5.1	PvGRAS101	1203	1209	anoxic specific inducibility
Pavir.8KG343208.1.v5.1	PvGRAS101	1852	1858	anoxic specific inducibility
Pavir.8KG343208.1.v5.1	PvGRAS101	1859	1865	anoxic specific inducibility
Pavir.8NG026903.1.v5.1	PvGRAS102	398	404	anoxic specific inducibility
Pavir.8NG222200.1.v5.1	PvGRAS105	233	239	anoxic specific inducibility
Pavir.8NG295900.1.v5.1	PvGRAS106	1848	1854	anoxic specific inducibility
Pavir.8NG296000.1.v5.1	PvGRAS107	1937	1943	anoxic specific inducibility
Pavir.8NG296100.1.v5.1	PvGRAS108	1819	1825	anoxic specific inducibility
Pavir.8NG296100.1.v5.1	PvGRAS108	2004	2010	anoxic specific inducibility
Pavir.8NG296200.2.v5.1	PvGRAS144	1427	1433	anoxic specific inducibility
Pavir.8NG296366.1.v5.1	PvGRAS109	267	273	anoxic specific inducibility
Pavir.8NG296700.1.v5.1	PvGRAS110	130	136	anoxic specific inducibility
Pavir.8NG296800.1.v5.1	PvGRAS111	690	696	anoxic specific inducibility
Pavir.8NG296800.1.v5.1	PvGRAS111	735	741	anoxic specific inducibility
Pavir.8NG296800.1.v5.1	PvGRAS111	888	894	anoxic specific inducibility
Pavir.8NG296800.1.v5.1	PvGRAS111	906	912	anoxic specific inducibility
Pavir.8NG309800.1.v5.1	PvGRAS112	288	294	anoxic specific inducibility
Pavir.8NG309800.1.v5.1	PvGRAS112	319	325	anoxic specific inducibility
Pavir.9KG110500.1.v5.1	PvGRAS116	1021	1027	anoxic specific inducibility
Pavir.9KG371000.2.v5.1	PvGRAS121	1439	1445	anoxic specific inducibility
Pavir.9KG512500.1.v5.1	PvGRAS126	1013	1019	anoxic specific inducibility
Pavir.9NG033700.1.v5.1	PvGRAS128	1306	1312	anoxic specific inducibility
Pavir.9NG033700.2.v5.1	PvGRAS129	1306	1312	anoxic specific inducibility
Pavir.9NG126900.1.v5.1	PvGRAS130	1946	1952	anoxic specific inducibility
Pavir.9NG126900.2.v5.1	PvGRAS131	1946	1952	anoxic specific inducibility
Pavir.9NG508900.1.v5.1	PvGRAS138	1423	1429	anoxic specific inducibility
Pavir.9NG699800.1.v5.1	PvGRAS141	258	264	anoxic specific inducibility
Pavir.9NG699800.1.v5.1	PvGRAS141	883	889	anoxic specific inducibility
Pavir.9NG699800.1.v5.1	PvGRAS141	976	982	anoxic specific inducibility
Pavir.9NG821300.1.v5.1	PvGRAS142	141	147	anoxic specific inducibility
Pavir.1KG340400.1.v5.1	PvGRAS2	1734	1741	auxin responsive
Pavir.1KG431100.1.v5.1	PvGRAS3	432	439	auxin responsive
Pavir.1KG449300.1.v5.1	PvGRAS4	925	932	auxin responsive
Pavir.1NG390019.1.v5.1	PvGRAS7	350	357	auxin responsive
Pavir.1NG390019.1.v5.1	PvGRAS7	415	422	auxin responsive
Pavir.1NG390019.6.v5.1	PvGRAS8	350	357	auxin responsive
Pavir.1NG390019.6.v5.1	PvGRAS8	415	422	auxin responsive
Pavir.1NG424719.1.v5.1	PvGRAS9	34	41	auxin responsive
Pavir.2KG467700.1.v5.1	PvGRAS10	556	563	auxin responsive
Pavir.2KG557900.1.v5.1	PvGRAS16	928	935	auxin responsive
Pavir.2NG525400.2.v5.1	PvGRAS17	378	385	auxin responsive
Pavir.2NG525400.4.v5.1	PvGRAS18	36	43	auxin responsive
Pavir.2NG525400.4.v5.1	PvGRAS18	711	718	auxin responsive
Pavir.2NG560400.1.v5.1	PvGRAS20	863	870	auxin responsive
Pavir.2NG568600.2.v5.1	PvGRAS21	886	893	auxin responsive
Pavir.3KG099700.2.v5.1	PvGRAS27	1329	1336	auxin responsive
Pavir.3KG099800.2.v5.1	PvGRAS28	1574	1581	auxin responsive
Pavir.3NG009100.1.v5.1	PvGRAS37	55	62	auxin responsive
Pavir.3NG051201.1.v5.1	PvGRAS41	1974	1981	auxin responsive
Pavir.3NG203200.2.v5.1	PvGRAS143	1197	1204	auxin responsive
Pavir.3NG203300.1.v5.1	PvGRAS46	1826	1833	auxin responsive
Pavir.3NG316400.1.v5.1	PvGRAS51	754	761	auxin responsive
Pavir.3NG316400.1.v5.1	PvGRAS51	798	805	auxin responsive
Pavir.4KG306300.5.v5.1	PvGRAS57	461	468	auxin responsive
Pavir.8KG121100.2.v5.1	PvGRAS88	555	562	auxin responsive
Pavir.8KG244500.1.v5.1	PvGRAS95	294	301	auxin responsive
Pavir.8KG309804.1.v5.1	PvGRAS97	1596	1603	auxin responsive
Pavir.8KG309806.1.v5.1	PvGRAS98	1359	1366	auxin responsive
Pavir.8KG337000.2.v5.1	PvGRAS99	1353	1360	auxin responsive
Pavir.8KG343208.1.v5.1	PvGRAS101	525	532	auxin responsive
Pavir.8NG026903.1.v5.1	PvGRAS102	293	300	auxin responsive
Pavir.9KG493600.10.v5.1	PvGRAS124	1539	1546	auxin responsive
Pavir.9KG493600.4.v5.1	PvGRAS125	1539	1546	auxin responsive
Pavir.9NG215700.1.v5.1	PvGRAS134	1606	1613	auxin responsive
Pavir.9NG508900.1.v5.1	PvGRAS138	374	381	auxin responsive
Pavir.9NG536214.1.v5.1	PvGRAS139	1016	1023	auxin responsive
Pavir.9NG699800.1.v5.1	PvGRAS141	1589	1596	auxin responsive
Pavir.3NG219688.1.v5.1	PvGRAS48	1208	1216	auxin responsive
Pavir.3NG219688.2.v5.1	PvGRAS49	1208	1216	auxin responsive
Pavir.8KG337000.2.v5.1	PvGRAS99	1386	1394	auxin responsive
Pavir.8NG295900.1.v5.1	PvGRAS106	556	564	auxin responsive
Pavir.1KG449300.1.v5.1	PvGRAS4	466	472	auxin responsive
Pavir.1NG302719.1.v5.1	PvGRAS6	750	756	auxin responsive
Pavir.1NG424719.1.v5.1	PvGRAS9	430	436	auxin responsive
Pavir.1NG424719.1.v5.1	PvGRAS9	1418	1424	auxin responsive
Pavir.2KG467700.1.v5.1	PvGRAS10	572	578	auxin responsive
Pavir.2KG495000.1.v5.1	PvGRAS11	936	942	auxin responsive
Pavir.2KG495000.1.v5.1	PvGRAS11	1147	1153	auxin responsive
Pavir.2KG514600.1.v5.1	PvGRAS13	369	375	auxin responsive
Pavir.2KG514600.1.v5.1	PvGRAS13	495	501	auxin responsive
Pavir.2KG514600.1.v5.1	PvGRAS13	1573	1579	auxin responsive
Pavir.2KG516900.2.v5.1	PvGRAS14	665	671	auxin responsive
Pavir.2KG516900.3.v5.1	PvGRAS15	802	808	auxin responsive
Pavir.2KG557900.1.v5.1	PvGRAS16	1032	1038	auxin responsive
Pavir.2KG557900.1.v5.1	PvGRAS16	1739	1745	auxin responsive
Pavir.2NG525400.2.v5.1	PvGRAS17	514	520	auxin responsive
Pavir.2NG525400.4.v5.1	PvGRAS18	847	853	auxin responsive
Pavir.2NG543600.2.v5.1	PvGRAS19	547	553	auxin responsive
Pavir.2NG543600.2.v5.1	PvGRAS19	743	749	auxin responsive
Pavir.2NG560400.1.v5.1	PvGRAS20	1513	1519	auxin responsive
Pavir.2NG570600.1.v5.1	PvGRAS22	605	611	auxin responsive
Pavir.3KG099800.2.v5.1	PvGRAS28	1834	1840	auxin responsive
Pavir.3KG173200.2.v5.1	PvGRAS30	717	723	auxin responsive
Pavir.3KG173200.2.v5.1	PvGRAS30	1204	1210	auxin responsive
Pavir.3KG369100.1.v5.1	PvGRAS32	90	96	auxin responsive
Pavir.3KG369100.1.v5.1	PvGRAS32	1321	1327	auxin responsive
Pavir.3KG495304.1.v5.1	PvGRAS35	180	186	auxin responsive
Pavir.3NG008900.2.v5.1	PvGRAS36	1908	1914	auxin responsive
Pavir.3NG009100.1.v5.1	PvGRAS37	749	755	auxin responsive
Pavir.3NG051764.1.v5.1	PvGRAS42	1864	1870	auxin responsive
Pavir.3NG079519.1.v5.1	PvGRAS43	1272	1278	auxin responsive
Pavir.3NG079519.1.v5.1	PvGRAS43	1316	1322	auxin responsive
Pavir.3NG225664.1.v5.1	PvGRAS50	1558	1564	auxin responsive
Pavir.3NG316400.1.v5.1	PvGRAS51	59	65	auxin responsive
Pavir.3NG316700.1.v5.1	PvGRAS52	362	368	auxin responsive
Pavir.3NG316700.2.v5.1	PvGRAS53	362	368	auxin responsive
Pavir.3NG316764.1.v5.1	PvGRAS54	122	128	auxin responsive
Pavir.4KG010200.1.v5.1	PvGRAS55	1547	1553	auxin responsive
Pavir.4NG003100.2.v5.1	PvGRAS58	1486	1492	auxin responsive
Pavir.5KG444307.1.v5.1	PvGRAS61	151	157	auxin responsive
Pavir.5KG444307.1.v5.1	PvGRAS61	238	244	auxin responsive
Pavir.5KG732400.1.v5.1	PvGRAS67	1383	1389	auxin responsive
Pavir.5NG405760.1.v5.1	PvGRAS72	230	236	auxin responsive
Pavir.5NG405760.1.v5.1	PvGRAS72	316	322	auxin responsive
Pavir.5NG584300.1.v5.1	PvGRAS73	793	799	auxin responsive
Pavir.5NG584300.1.v5.1	PvGRAS73	1027	1033	auxin responsive
Pavir.7KG311800.2.v5.1	PvGRAS78	609	615	auxin responsive
Pavir.7NG208417.1.v5.1	PvGRAS80	941	947	auxin responsive
Pavir.7NG304600.2.v5.1	PvGRAS82	1008	1014	auxin responsive
Pavir.7NG304600.2.v5.1	PvGRAS82	1069	1075	auxin responsive
Pavir.7NG304600.3.v5.1	PvGRAS83	324	330	auxin responsive
Pavir.7NG304600.3.v5.1	PvGRAS83	385	391	auxin responsive
Pavir.7NG304600.3.v5.1	PvGRAS83	1848	1854	auxin responsive
Pavir.8KG243200.1.v5.1	PvGRAS90	1228	1234	auxin responsive
Pavir.8KG309804.1.v5.1	PvGRAS97	1825	1831	auxin responsive
Pavir.8KG337000.2.v5.1	PvGRAS99	915	921	auxin responsive
Pavir.8KG337100.1.v5.1	PvGRAS100	486	492	auxin responsive
Pavir.8KG343208.1.v5.1	PvGRAS101	757	763	auxin responsive
Pavir.8NG295900.1.v5.1	PvGRAS106	1956	1962	auxin responsive
Pavir.9KG031100.1.v5.1	PvGRAS113	76	82	auxin responsive
Pavir.9KG031100.2.v5.1	PvGRAS114	76	82	auxin responsive
Pavir.9KG110800.1.v5.1	PvGRAS117	611	617	auxin responsive
Pavir.9KG254400.1.v5.1	PvGRAS118	212	218	auxin responsive
Pavir.9KG254400.1.v5.1	PvGRAS118	904	910	auxin responsive
Pavir.9KG317700.1.v5.1	PvGRAS119	862	868	auxin responsive
Pavir.9KG336914.1.v5.1	PvGRAS120	864	870	auxin responsive
Pavir.9KG393300.2.v5.1	PvGRAS123	1228	1234	auxin responsive
Pavir.9NG033700.1.v5.1	PvGRAS128	395	401	auxin responsive
Pavir.9NG033700.2.v5.1	PvGRAS129	395	401	auxin responsive
Pavir.9NG141800.1.v5.1	PvGRAS132	553	559	auxin responsive
Pavir.9NG141800.2.v5.1	PvGRAS133	553	559	auxin responsive
Pavir.9NG215700.1.v5.1	PvGRAS134	719	725	auxin responsive
Pavir.9NG508900.1.v5.1	PvGRAS138	275	281	auxin responsive
Pavir.9NG536214.1.v5.1	PvGRAS139	1231	1237	auxin responsive
Pavir.9NG699800.1.v5.1	PvGRAS141	240	246	auxin responsive
Pavir.9NG821300.1.v5.1	PvGRAS142	213	219	auxin responsive
Pavir.9NG215900.1.v5.1	PvGRAS135	38	44	auxin responsive
Pavir.9NG215900.1.v5.1	PvGRAS135	386	392	auxin responsive
Pavir.9NG355600.3.v5.1	PvGRAS136	767	773	auxin responsive
Pavir.9NG478100.1.v5.1	PvGRAS137	415	421	auxin responsive
Pavir.9NG478100.1.v5.1	PvGRAS137	985	991	auxin responsive
Pavir.2KG514600.1.v5.1	PvGRAS13	375.5	384	cell cycle regulation
Pavir.3KG003000.1.v5.1	PvGRAS23	1497	1506	cell cycle regulation
Pavir.3KG495304.1.v5.1	PvGRAS35	39	48	cell cycle regulation
Pavir.3NG009200.2.v5.1	PvGRAS38	742	751	cell cycle regulation
Pavir.3NG219688.1.v5.1	PvGRAS48	1894	1903	cell cycle regulation
Pavir.3NG219688.2.v5.1	PvGRAS49	1894	1903	cell cycle regulation
Pavir.4KG010200.1.v5.1	PvGRAS55	1982.5	1991	cell cycle regulation
Pavir.4KG058514.1.v5.1	PvGRAS56	221	230	cell cycle regulation
Pavir.4KG058514.1.v5.1	PvGRAS56	931.5	940	cell cycle regulation
Pavir.4NG027600.1.v5.1	PvGRAS59	920.5	929	cell cycle regulation
Pavir.7KG283500.3.v5.1	PvGRAS77	1162.5	1171	cell cycle regulation
Pavir.7NG276500.2.v5.1	PvGRAS81	1225.5	1234	cell cycle regulation
Pavir.8KG337100.1.v5.1	PvGRAS100	88	97	cell cycle regulation
Pavir.8KG337100.1.v5.1	PvGRAS100	181.5	190	cell cycle regulation
Pavir.9NG126900.1.v5.1	PvGRAS130	1640.5	1649	cell cycle regulation
Pavir.9NG126900.2.v5.1	PvGRAS131	1640.5	1649	cell cycle regulation
Pavir.1KG340400.1.v5.1	PvGRAS2	1135	1144	circadian control
Pavir.1KG431100.1.v5.1	PvGRAS3	1401	1410	circadian control
Pavir.3NG203200.2.v5.1	PvGRAS143	1042	1051	circadian control
Pavir.3NG203300.1.v5.1	PvGRAS46	1974	1983	circadian control
Pavir.4KG306300.5.v5.1	PvGRAS57	941	950	circadian control
Pavir.4NG184022.1.v5.1	PvGRAS60	1785	1794	circadian control
Pavir.5NG170949.1.v5.1	PvGRAS70	816	825	circadian control
Pavir.7KG174900.1.v5.1	PvGRAS76	1827	1837	circadian control
Pavir.7NG187200.1.v5.1	PvGRAS79	1815	1825	circadian control
Pavir.8KG243300.1.v5.1	PvGRAS91	603	612	circadian control
Pavir.8KG243666.1.v5.1	PvGRAS92	94	103	circadian control
Pavir.9KG045272.1.v5.1	PvGRAS115	1326	1335	circadian control
Pavir.9KG317700.1.v5.1	PvGRAS119	1130	1139	circadian control
Pavir.9KG336914.1.v5.1	PvGRAS120	1131	1140	circadian control
Pavir.9KG493600.10.v5.1	PvGRAS124	75	84	circadian control
Pavir.9KG493600.10.v5.1	PvGRAS124	189	198	circadian control
Pavir.9KG493600.4.v5.1	PvGRAS125	75	84	circadian control
Pavir.9KG493600.4.v5.1	PvGRAS125	189	198	circadian control
Pavir.9KG642600.1.v5.1	PvGRAS127	1290	1299	circadian control
Pavir.9NG215700.1.v5.1	PvGRAS134	1206	1215	dehydration, low-temp, salt stresses
Pavir.9NG215900.1.v5.1	PvGRAS135	1675	1681	dehydration, low-temp, salt stresses
Pavir.9NG355600.3.v5.1	PvGRAS136	333	339	dehydration, low-temp, salt stresses
Pavir.1KG103877.1.v5.1	PvGRAS1	347	353	dehydration, low-temp, salt stresses
Pavir.1KG431100.1.v5.1	PvGRAS3	540	546	dehydration, low-temp, salt stresses
Pavir.1KG449300.1.v5.1	PvGRAS4	440	446	dehydration, low-temp, salt stresses
Pavir.1NG094244.1.v5.1	PvGRAS5	420	426	dehydration, low-temp, salt stresses
Pavir.1NG302719.1.v5.1	PvGRAS6	1108	1114	dehydration, low-temp, salt stresses
Pavir.1NG390019.1.v5.1	PvGRAS7	749	755	dehydration, low-temp, salt stresses
Pavir.1NG390019.1.v5.1	PvGRAS7	867	873	dehydration, low-temp, salt stresses
Pavir.1NG390019.6.v5.1	PvGRAS8	749	755	dehydration, low-temp, salt stresses
Pavir.1NG390019.6.v5.1	PvGRAS8	867	873	dehydration, low-temp, salt stresses
Pavir.1NG424719.1.v5.1	PvGRAS9	1359	1365	dehydration, low-temp, salt stresses
Pavir.2KG495000.1.v5.1	PvGRAS11	1646	1652	dehydration, low-temp, salt stresses
Pavir.2KG495000.1.v5.1	PvGRAS11	2001	2007	dehydration, low-temp, salt stresses
Pavir.2KG511200.1.v5.1	PvGRAS12	152	158	dehydration, low-temp, salt stresses
Pavir.2NG525400.4.v5.1	PvGRAS18	147	153	dehydration, low-temp, salt stresses
Pavir.2NG543600.2.v5.1	PvGRAS19	389	395	dehydration, low-temp, salt stresses
Pavir.2NG543600.2.v5.1	PvGRAS19	1238	1244	dehydration, low-temp, salt stresses
Pavir.2NG543600.2.v5.1	PvGRAS19	1291	1297	dehydration, low-temp, salt stresses
Pavir.2NG560400.1.v5.1	PvGRAS20	87	93	dehydration, low-temp, salt stresses
Pavir.2NG560400.1.v5.1	PvGRAS20	327	333	dehydration, low-temp, salt stresses
Pavir.3KG017500.1.v5.1	PvGRAS24	667	673	dehydration, low-temp, salt stresses
Pavir.3KG217000.1.v5.1	PvGRAS31	296	302	dehydration, low-temp, salt stresses
Pavir.3KG495303.1.v5.1	PvGRAS34	141	147	dehydration, low-temp, salt stresses
Pavir.3NG009100.1.v5.1	PvGRAS37	149	155	dehydration, low-temp, salt stresses
Pavir.3NG009100.1.v5.1	PvGRAS37	197	203	dehydration, low-temp, salt stresses
Pavir.3NG009100.1.v5.1	PvGRAS37	302	308	dehydration, low-temp, salt stresses
Pavir.3NG009100.1.v5.1	PvGRAS37	674	680	dehydration, low-temp, salt stresses
Pavir.3NG009100.1.v5.1	PvGRAS37	1550	1556	dehydration, low-temp, salt stresses
Pavir.3NG009100.1.v5.1	PvGRAS37	2005	2011	dehydration, low-temp, salt stresses
Pavir.3NG050075.1.v5.1	PvGRAS40	432	438	dehydration, low-temp, salt stresses
Pavir.3NG079519.1.v5.1	PvGRAS43	156	162	dehydration, low-temp, salt stresses
Pavir.3NG140836.1.v5.1	PvGRAS45	1103	1109	dehydration, low-temp, salt stresses
Pavir.3NG203200.2.v5.1	PvGRAS143	272	278	dehydration, low-temp, salt stresses
Pavir.3NG203300.1.v5.1	PvGRAS46	213	219	dehydration, low-temp, salt stresses
Pavir.3NG218630.1.v5.1	PvGRAS47	366	372	dehydration, low-temp, salt stresses
Pavir.3NG218630.1.v5.1	PvGRAS47	589	595	dehydration, low-temp, salt stresses
Pavir.3NG316700.1.v5.1	PvGRAS52	1758	1764	dehydration, low-temp, salt stresses
Pavir.3NG316700.2.v5.1	PvGRAS53	1758	1764	dehydration, low-temp, salt stresses
Pavir.3NG316764.1.v5.1	PvGRAS54	846	852	dehydration, low-temp, salt stresses
Pavir.3NG316764.1.v5.1	PvGRAS54	1137	1143	dehydration, low-temp, salt stresses
Pavir.4KG010200.1.v5.1	PvGRAS55	906	912	dehydration, low-temp, salt stresses
Pavir.4NG003100.2.v5.1	PvGRAS58	1480	1486	dehydration, low-temp, salt stresses
Pavir.5KG622000.1.v5.1	PvGRAS62	188	194	dehydration, low-temp, salt stresses
Pavir.5KG622000.1.v5.1	PvGRAS62	196	202	dehydration, low-temp, salt stresses
Pavir.5KG622000.1.v5.1	PvGRAS62	1933	1939	dehydration, low-temp, salt stresses
Pavir.5KG622000.4.v5.1	PvGRAS63	188	194	dehydration, low-temp, salt stresses
Pavir.5KG622000.4.v5.1	PvGRAS63	196	202	dehydration, low-temp, salt stresses
Pavir.5KG622000.4.v5.1	PvGRAS63	1933	1939	dehydration, low-temp, salt stresses
Pavir.5KG622000.5.v5.1	PvGRAS64	235	241	dehydration, low-temp, salt stresses
Pavir.5KG622000.5.v5.1	PvGRAS64	243	249	dehydration, low-temp, salt stresses
Pavir.5KG622000.5.v5.1	PvGRAS64	1980	1986	dehydration, low-temp, salt stresses
Pavir.5KG622000.6.v5.1	PvGRAS65	1626	1632	dehydration, low-temp, salt stresses
Pavir.5KG622000.6.v5.1	PvGRAS65	1991	1997	dehydration, low-temp, salt stresses
Pavir.5KG622000.6.v5.1	PvGRAS65	1997	2003	dehydration, low-temp, salt stresses
Pavir.5KG732400.1.v5.1	PvGRAS67	1266	1272	dehydration, low-temp, salt stresses
Pavir.5NG012540.1.v5.1	PvGRAS69	1153	1159	dehydration, low-temp, salt stresses
Pavir.5NG584300.1.v5.1	PvGRAS73	894	900	dehydration, low-temp, salt stresses
Pavir.5NG584300.1.v5.1	PvGRAS73	906	912	dehydration, low-temp, salt stresses
Pavir.5NG627236.1.v5.1	PvGRAS74	251	257	dehydration, low-temp, salt stresses
Pavir.7KG152800.1.v5.1	PvGRAS75	1979	1985	dehydration, low-temp, salt stresses
Pavir.7KG283500.3.v5.1	PvGRAS77	935	941	dehydration, low-temp, salt stresses
Pavir.7NG208417.1.v5.1	PvGRAS80	1920	1926	dehydration, low-temp, salt stresses
Pavir.7NG208417.1.v5.1	PvGRAS80	1979	1985	dehydration, low-temp, salt stresses
Pavir.7NG276500.2.v5.1	PvGRAS81	439	445	dehydration, low-temp, salt stresses
Pavir.7NG304600.2.v5.1	PvGRAS82	1783	1789	dehydration, low-temp, salt stresses
Pavir.7NG304600.3.v5.1	PvGRAS83	1099	1105	dehydration, low-temp, salt stresses
Pavir.7NG304600.3.v5.1	PvGRAS83	1416	1422	dehydration, low-temp, salt stresses
Pavir.7NG304600.3.v5.1	PvGRAS83	1583	1589	dehydration, low-temp, salt stresses
Pavir.8KG002600.1.v5.1	PvGRAS84	45	51	dehydration, low-temp, salt stresses
Pavir.8KG309806.1.v5.1	PvGRAS98	435	441	dehydration, low-temp, salt stresses
Pavir.8NG026903.1.v5.1	PvGRAS102	960	966	dehydration, low-temp, salt stresses
Pavir.8NG295900.1.v5.1	PvGRAS106	519	525	dehydration, low-temp, salt stresses
Pavir.8NG295900.1.v5.1	PvGRAS106	1786	1792	dehydration, low-temp, salt stresses
Pavir.8NG296200.2.v5.1	PvGRAS144	1096	1102	dehydration, low-temp, salt stresses
Pavir.8NG296200.2.v5.1	PvGRAS144	1727	1733	dehydration, low-temp, salt stresses
Pavir.8NG296366.1.v5.1	PvGRAS109	288	294	dehydration, low-temp, salt stresses
Pavir.8NG296366.1.v5.1	PvGRAS109	1227	1233	dehydration, low-temp, salt stresses
Pavir.8NG296700.1.v5.1	PvGRAS110	114	120	dehydration, low-temp, salt stresses
Pavir.8NG296800.1.v5.1	PvGRAS111	685	691	dehydration, low-temp, salt stresses
Pavir.8NG296800.1.v5.1	PvGRAS111	730	736	dehydration, low-temp, salt stresses
Pavir.9KG110500.1.v5.1	PvGRAS116	817	823	dehydration, low-temp, salt stresses
Pavir.9KG317700.1.v5.1	PvGRAS119	248	254	dehydration, low-temp, salt stresses
Pavir.9KG336914.1.v5.1	PvGRAS120	250	256	dehydration, low-temp, salt stresses
Pavir.9KG371000.2.v5.1	PvGRAS121	948	954	dehydration, low-temp, salt stresses
Pavir.9KG371000.2.v5.1	PvGRAS121	1572	1578	dehydration, low-temp, salt stresses
Pavir.9NG033700.1.v5.1	PvGRAS128	753	759	dehydration, low-temp, salt stresses
Pavir.9NG033700.2.v5.1	PvGRAS129	753	759	dehydration, low-temp, salt stresses
Pavir.9NG508900.1.v5.1	PvGRAS138	1191	1197	dehydration, low-temp, salt stresses
Pavir.9NG536214.1.v5.1	PvGRAS139	312	318	dehydration, low-temp, salt stresses
Pavir.9NG699800.1.v5.1	PvGRAS141	820	826	dehydration, low-temp, salt stresses
Pavir.9NG215900.1.v5.1	PvGRAS135	1762	1769	dehydration, low-temp, salt stresses
Pavir.9NG478100.1.v5.1	PvGRAS137	387	394	dehydration, low-temp, salt stresses
Pavir.1NG302719.1.v5.1	PvGRAS6	966	973	dehydration, low-temp, salt stresses
Pavir.1NG302719.1.v5.1	PvGRAS6	1679	1686	dehydration, low-temp, salt stresses
Pavir.1NG302719.1.v5.1	PvGRAS6	1699	1706	dehydration, low-temp, salt stresses
Pavir.2KG495000.1.v5.1	PvGRAS11	1518	1525	dehydration, low-temp, salt stresses
Pavir.3KG038500.1.v5.1	PvGRAS25	934	941	dehydration, low-temp, salt stresses
Pavir.3NG008900.2.v5.1	PvGRAS36	1726	1733	dehydration, low-temp, salt stresses
Pavir.3NG024400.1.v5.1	PvGRAS39	1050	1057	dehydration, low-temp, salt stresses
Pavir.3NG140836.1.v5.1	PvGRAS45	922	929	dehydration, low-temp, salt stresses
Pavir.3NG140836.1.v5.1	PvGRAS45	1283	1290	dehydration, low-temp, salt stresses
Pavir.3NG316700.1.v5.1	PvGRAS52	521	528	dehydration, low-temp, salt stresses
Pavir.3NG316700.2.v5.1	PvGRAS53	521	528	dehydration, low-temp, salt stresses
Pavir.5KG732400.1.v5.1	PvGRAS67	873	880	dehydration, low-temp, salt stresses
Pavir.7KG174900.1.v5.1	PvGRAS76	1370	1377	dehydration, low-temp, salt stresses
Pavir.7KG311800.2.v5.1	PvGRAS78	1555	1562	dehydration, low-temp, salt stresses
Pavir.8KG035100.1.v5.1	PvGRAS86	1718	1725	dehydration, low-temp, salt stresses
Pavir.8KG243300.1.v5.1	PvGRAS91	1662	1669	dehydration, low-temp, salt stresses
Pavir.8KG243666.1.v5.1	PvGRAS92	1443	1450	dehydration, low-temp, salt stresses
Pavir.8KG244500.1.v5.1	PvGRAS95	141	148	dehydration, low-temp, salt stresses
Pavir.8KG299600.1.v5.1	PvGRAS96	1678	1685	dehydration, low-temp, salt stresses
Pavir.8KG337100.1.v5.1	PvGRAS100	437	444	dehydration, low-temp, salt stresses
Pavir.8NG222200.1.v5.1	PvGRAS105	206	213	dehydration, low-temp, salt stresses
Pavir.8NG295900.1.v5.1	PvGRAS106	1074	1081	dehydration, low-temp, salt stresses
Pavir.9KG512500.1.v5.1	PvGRAS126	1640	1647	dehydration, low-temp, salt stresses
Pavir.9NG033700.1.v5.1	PvGRAS128	814	821	dehydration, low-temp, salt stresses
Pavir.9NG033700.2.v5.1	PvGRAS129	814	821	dehydration, low-temp, salt stresses
Pavir.1NG094244.1.v5.1	PvGRAS5	818	827	defense and stress responsive
Pavir.2KG516900.2.v5.1	PvGRAS14	990	999	defense and stress responsive
Pavir.2KG516900.2.v5.1	PvGRAS14	1250	1259	defense and stress responsive
Pavir.2KG516900.3.v5.1	PvGRAS15	1127	1136	defense and stress responsive
Pavir.2KG516900.3.v5.1	PvGRAS15	1387	1396	defense and stress responsive
Pavir.2NG570600.1.v5.1	PvGRAS22	998	1007	defense and stress responsive
Pavir.3KG003000.1.v5.1	PvGRAS23	635	644	defense and stress responsive
Pavir.3KG099700.2.v5.1	PvGRAS27	1127	1136	defense and stress responsive
Pavir.3KG217000.1.v5.1	PvGRAS31	618	627	defense and stress responsive
Pavir.3KG369100.1.v5.1	PvGRAS32	1452	1461	defense and stress responsive
Pavir.3KG495303.1.v5.1	PvGRAS34	628	637	defense and stress responsive
Pavir.3NG051201.1.v5.1	PvGRAS41	767	776	defense and stress responsive
Pavir.3NG051764.1.v5.1	PvGRAS42	1696	1705	defense and stress responsive
Pavir.5KG732400.1.v5.1	PvGRAS67	163	172	defense and stress responsive
Pavir.5KG760600.1.v5.1	PvGRAS68	785	794	defense and stress responsive
Pavir.5KG760600.1.v5.1	PvGRAS68	796	805	defense and stress responsive
Pavir.5NG012540.1.v5.1	PvGRAS69	456	465	defense and stress responsive
Pavir.5NG366600.2.v5.1	PvGRAS71	796	805	defense and stress responsive
Pavir.5NG627236.1.v5.1	PvGRAS74	796	805	defense and stress responsive
Pavir.8KG243100.2.v5.1	PvGRAS89	1939	1948	defense and stress responsive
Pavir.8KG243200.1.v5.1	PvGRAS90	1612	1621	defense and stress responsive
Pavir.8KG299600.1.v5.1	PvGRAS96	1533	1542	defense and stress responsive
Pavir.8KG337000.2.v5.1	PvGRAS99	91	100	defense and stress responsive
Pavir.9KG317700.1.v5.1	PvGRAS119	1007	1016	defense and stress responsive
Pavir.9KG336914.1.v5.1	PvGRAS120	1008	1017	defense and stress responsive
Pavir.9KG371000.2.v5.1	PvGRAS121	306	315	defense and stress responsive
Pavir.9KG493600.10.v5.1	PvGRAS124	1757	1767	defense and stress responsive
Pavir.9KG493600.4.v5.1	PvGRAS125	1757	1767	defense and stress responsive
Pavir.9NG141800.1.v5.1	PvGRAS132	1557	1566	defense and stress responsive
Pavir.9NG141800.2.v5.1	PvGRAS133	1557	1566	defense and stress responsive
Pavir.9NG508900.1.v5.1	PvGRAS138	1842	1851	defense and stress responsive
Pavir.3NG051764.1.v5.1	PvGRAS42	1249	1257	differentiation of the palisade mesophyll cells
Pavir.3NG225664.1.v5.1	PvGRAS50	1414.5	1423	differentiation of the palisade mesophyll cells
Pavir.8NG295900.1.v5.1	PvGRAS106	820.5	829	differentiation of the palisade mesophyll cells
Pavir.8NG296100.1.v5.1	PvGRAS108	894	902	differentiation of the palisade mesophyll cells
Pavir.9KG031100.1.v5.1	PvGRAS113	1449	1457	differentiation of the palisade mesophyll cells
Pavir.9KG031100.2.v5.1	PvGRAS114	1449	1457	differentiation of the palisade mesophyll cells
Pavir.9KG110500.1.v5.1	PvGRAS116	1583.5	1592	differentiation of the palisade mesophyll cells
Pavir.9NG141800.1.v5.1	PvGRAS132	1088.5	1097	differentiation of the palisade mesophyll cells
Pavir.9NG141800.2.v5.1	PvGRAS133	1088.5	1097	differentiation of the palisade mesophyll cells
Pavir.8KG309806.1.v5.1	PvGRAS98	1922.5	1932	differentiation of the palisade mesophyll cells
Pavir.8KG337000.2.v5.1	PvGRAS99	1922.5	1932	differentiation of the palisade mesophyll cells
Pavir.1KG340400.1.v5.1	PvGRAS2	1355	1365	DNA binding protein (ATBP-1)
Pavir.1NG302719.1.v5.1	PvGRAS6	387	397	DNA binding protein (ATBP-1)
Pavir.2NG568600.2.v5.1	PvGRAS21	897	907	DNA binding protein (ATBP-1)
Pavir.3KG217000.1.v5.1	PvGRAS31	1413	1423	DNA binding protein (ATBP-1)
Pavir.3KG495303.1.v5.1	PvGRAS34	1246	1256	DNA binding protein (ATBP-1)
Pavir.3NG009200.2.v5.1	PvGRAS38	428	438	DNA binding protein (ATBP-1)
Pavir.3NG051764.1.v5.1	PvGRAS42	1112	1122	DNA binding protein (ATBP-1)
Pavir.3NG225664.1.v5.1	PvGRAS50	1033	1043	DNA binding protein (ATBP-1)
Pavir.8KG243200.1.v5.1	PvGRAS90	879	889	DNA binding protein (ATBP-1)
Pavir.8NG222200.1.v5.1	PvGRAS105	1089	1099	DNA binding protein (ATBP-1)
Pavir.9NG215700.1.v5.1	PvGRAS134	61	71	DNA binding protein (ATBP-1)
Pavir.9NG215900.1.v5.1	PvGRAS135	234	240	drought-inducibility
Pavir.9NG215900.1.v5.1	PvGRAS135	1541	1547	drought-inducibility
Pavir.1KG340400.1.v5.1	PvGRAS2	977	983	drought-inducibility
Pavir.1KG431100.1.v5.1	PvGRAS3	676	682	drought-inducibility
Pavir.1KG449300.1.v5.1	PvGRAS4	760	766	drought-inducibility
Pavir.1KG449300.1.v5.1	PvGRAS4	1069	1075	drought-inducibility
Pavir.1KG449300.1.v5.1	PvGRAS4	1270	1276	drought-inducibility
Pavir.1NG302719.1.v5.1	PvGRAS6	374	380	drought-inducibility
Pavir.1NG390019.1.v5.1	PvGRAS7	138	144	drought-inducibility
Pavir.1NG390019.6.v5.1	PvGRAS8	138	144	drought-inducibility
Pavir.1NG424719.1.v5.1	PvGRAS9	178	184	drought-inducibility
Pavir.1NG424719.1.v5.1	PvGRAS9	307	313	drought-inducibility
Pavir.2KG467700.1.v5.1	PvGRAS10	139	145	drought-inducibility
Pavir.2KG467700.1.v5.1	PvGRAS10	807	813	drought-inducibility
Pavir.2KG467700.1.v5.1	PvGRAS10	1402	1408	drought-inducibility
Pavir.2KG495000.1.v5.1	PvGRAS11	70	76	drought-inducibility
Pavir.2KG495000.1.v5.1	PvGRAS11	1808	1814	drought-inducibility
Pavir.2KG495000.1.v5.1	PvGRAS11	1951	1957	drought-inducibility
Pavir.2KG511200.1.v5.1	PvGRAS12	739	745	drought-inducibility
Pavir.2KG557900.1.v5.1	PvGRAS16	800	806	drought-inducibility
Pavir.2KG557900.1.v5.1	PvGRAS16	1583	1589	drought-inducibility
Pavir.2NG525400.2.v5.1	PvGRAS17	1064	1070	drought-inducibility
Pavir.2NG525400.4.v5.1	PvGRAS18	330	336	drought-inducibility
Pavir.2NG525400.4.v5.1	PvGRAS18	1397	1403	drought-inducibility
Pavir.2NG543600.2.v5.1	PvGRAS19	1776	1782	drought-inducibility
Pavir.2NG560400.1.v5.1	PvGRAS20	912	918	drought-inducibility
Pavir.2NG568600.2.v5.1	PvGRAS21	327	333	drought-inducibility
Pavir.2NG568600.2.v5.1	PvGRAS21	793	799	drought-inducibility
Pavir.3KG003000.1.v5.1	PvGRAS23	1461	1467	drought-inducibility
Pavir.3KG017500.1.v5.1	PvGRAS24	1420	1426	drought-inducibility
Pavir.3KG038500.1.v5.1	PvGRAS25	482	488	drought-inducibility
Pavir.3KG099700.2.v5.1	PvGRAS27	1769	1775	drought-inducibility
Pavir.3KG099800.2.v5.1	PvGRAS28	1442	1448	drought-inducibility
Pavir.3KG173200.2.v5.1	PvGRAS30	526	532	drought-inducibility
Pavir.3KG217000.1.v5.1	PvGRAS31	166	172	drought-inducibility
Pavir.3KG217000.1.v5.1	PvGRAS31	1567	1573	drought-inducibility
Pavir.3KG369100.1.v5.1	PvGRAS32	802	808	drought-inducibility
Pavir.3KG369100.1.v5.1	PvGRAS32	975	981	drought-inducibility
Pavir.3KG495303.1.v5.1	PvGRAS34	886	892	drought-inducibility
Pavir.3NG009200.2.v5.1	PvGRAS38	636	642	drought-inducibility
Pavir.3NG024400.1.v5.1	PvGRAS39	227	233	drought-inducibility
Pavir.3NG024400.1.v5.1	PvGRAS39	976	982	drought-inducibility
Pavir.3NG051764.1.v5.1	PvGRAS42	1503	1509	drought-inducibility
Pavir.3NG051764.1.v5.1	PvGRAS42	1562	1568	drought-inducibility
Pavir.3NG079519.1.v5.1	PvGRAS43	222	228	drought-inducibility
Pavir.3NG079519.1.v5.1	PvGRAS43	963	969	drought-inducibility
Pavir.3NG140836.1.v5.1	PvGRAS45	1110	1116	drought-inducibility
Pavir.3NG203200.2.v5.1	PvGRAS143	405	411	drought-inducibility
Pavir.3NG218630.1.v5.1	PvGRAS47	996	1002	drought-inducibility
Pavir.3NG225664.1.v5.1	PvGRAS50	56	62	drought-inducibility
Pavir.3NG225664.1.v5.1	PvGRAS50	190	196	drought-inducibility
Pavir.3NG316400.1.v5.1	PvGRAS51	238	244	drought-inducibility
Pavir.3NG316700.1.v5.1	PvGRAS52	350	356	drought-inducibility
Pavir.3NG316700.1.v5.1	PvGRAS52	488	494	drought-inducibility
Pavir.3NG316700.1.v5.1	PvGRAS52	948	954	drought-inducibility
Pavir.3NG316700.2.v5.1	PvGRAS53	350	356	drought-inducibility
Pavir.3NG316700.2.v5.1	PvGRAS53	488	494	drought-inducibility
Pavir.3NG316700.2.v5.1	PvGRAS53	948	954	drought-inducibility
Pavir.3NG316764.1.v5.1	PvGRAS54	110	116	drought-inducibility
Pavir.3NG316764.1.v5.1	PvGRAS54	905	911	drought-inducibility
Pavir.4KG010200.1.v5.1	PvGRAS55	1048	1054	drought-inducibility
Pavir.4KG010200.1.v5.1	PvGRAS55	1922	1928	drought-inducibility
Pavir.4KG058514.1.v5.1	PvGRAS56	105	111	drought-inducibility
Pavir.4NG003100.2.v5.1	PvGRAS58	1961	1967	drought-inducibility
Pavir.4NG027600.1.v5.1	PvGRAS59	222	228	drought-inducibility
Pavir.4NG027600.1.v5.1	PvGRAS59	668	674	drought-inducibility
Pavir.4NG184022.1.v5.1	PvGRAS60	95	101	drought-inducibility
Pavir.5KG622000.1.v5.1	PvGRAS62	364	370	drought-inducibility
Pavir.5KG622000.4.v5.1	PvGRAS63	364	370	drought-inducibility
Pavir.5KG622000.5.v5.1	PvGRAS64	411	417	drought-inducibility
Pavir.5KG622000.6.v5.1	PvGRAS65	57	63	drought-inducibility
Pavir.5KG675300.1.v5.1	PvGRAS66	1798	1804	drought-inducibility
Pavir.5NG170949.1.v5.1	PvGRAS70	989	995	drought-inducibility
Pavir.5NG170949.1.v5.1	PvGRAS70	1798	1804	drought-inducibility
Pavir.5NG405760.1.v5.1	PvGRAS72	962	968	drought-inducibility
Pavir.5NG627236.1.v5.1	PvGRAS74	524	530	drought-inducibility
Pavir.7KG152800.1.v5.1	PvGRAS75	550	556	drought-inducibility
Pavir.7KG152800.1.v5.1	PvGRAS75	1788	1794	drought-inducibility
Pavir.7KG311800.2.v5.1	PvGRAS78	43	49	drought-inducibility
Pavir.7KG311800.2.v5.1	PvGRAS78	50	56	drought-inducibility
Pavir.7NG187200.1.v5.1	PvGRAS79	654	660	drought-inducibility
Pavir.7NG208417.1.v5.1	PvGRAS80	1788	1794	drought-inducibility
Pavir.8KG002600.1.v5.1	PvGRAS84	694	700	drought-inducibility
Pavir.8KG035000.1.v5.1	PvGRAS85	1400	1406	drought-inducibility
Pavir.8KG243200.1.v5.1	PvGRAS90	1096	1102	drought-inducibility
Pavir.8KG243200.1.v5.1	PvGRAS90	1513	1519	drought-inducibility
Pavir.8KG243300.1.v5.1	PvGRAS91	624	630	drought-inducibility
Pavir.8KG243300.1.v5.1	PvGRAS91	815	821	drought-inducibility
Pavir.8KG243300.1.v5.1	PvGRAS91	1253	1259	drought-inducibility
Pavir.8KG243300.1.v5.1	PvGRAS91	1437	1443	drought-inducibility
Pavir.8KG244032.1.v5.1	PvGRAS93	1730	1736	drought-inducibility
Pavir.8KG244500.1.v5.1	PvGRAS95	217	223	drought-inducibility
Pavir.8KG244500.1.v5.1	PvGRAS95	355	361	drought-inducibility
Pavir.8KG299600.1.v5.1	PvGRAS96	207	213	drought-inducibility
Pavir.8KG299600.1.v5.1	PvGRAS96	253	259	drought-inducibility
Pavir.8KG299600.1.v5.1	PvGRAS96	365	371	drought-inducibility
Pavir.8KG309804.1.v5.1	PvGRAS97	1692	1698	drought-inducibility
Pavir.8KG337000.2.v5.1	PvGRAS99	1051	1057	drought-inducibility
Pavir.8KG343208.1.v5.1	PvGRAS101	624	630	drought-inducibility
Pavir.8NG026903.1.v5.1	PvGRAS102	1881	1887	drought-inducibility
Pavir.8NG296000.1.v5.1	PvGRAS107	1236	1242	drought-inducibility
Pavir.8NG296000.1.v5.1	PvGRAS107	1704	1710	drought-inducibility
Pavir.8NG296100.1.v5.1	PvGRAS108	199	205	drought-inducibility
Pavir.8NG296100.1.v5.1	PvGRAS108	1842	1848	drought-inducibility
Pavir.8NG296200.2.v5.1	PvGRAS144	864	870	drought-inducibility
Pavir.8NG296700.1.v5.1	PvGRAS110	124	130	drought-inducibility
Pavir.8NG296800.1.v5.1	PvGRAS111	161	167	drought-inducibility
Pavir.8NG296800.1.v5.1	PvGRAS111	420	426	drought-inducibility
Pavir.8NG309800.1.v5.1	PvGRAS112	1103	1109	drought-inducibility
Pavir.9KG031100.1.v5.1	PvGRAS113	1141	1147	drought-inducibility
Pavir.9KG031100.2.v5.1	PvGRAS114	1141	1147	drought-inducibility
Pavir.9KG110500.1.v5.1	PvGRAS116	1154	1160	drought-inducibility
Pavir.9KG110800.1.v5.1	PvGRAS117	1563	1569	drought-inducibility
Pavir.9KG386839.1.v5.1	PvGRAS122	400	406	drought-inducibility
Pavir.9KG386839.1.v5.1	PvGRAS122	1512	1518	drought-inducibility
Pavir.9KG493600.10.v5.1	PvGRAS124	1854	1860	drought-inducibility
Pavir.9KG493600.4.v5.1	PvGRAS125	1854	1860	drought-inducibility
Pavir.9KG642600.1.v5.1	PvGRAS127	295	301	drought-inducibility
Pavir.9KG642600.1.v5.1	PvGRAS127	487	493	drought-inducibility
Pavir.9KG642600.1.v5.1	PvGRAS127	1651	1657	drought-inducibility
Pavir.9KG642600.1.v5.1	PvGRAS127	1916	1922	drought-inducibility
Pavir.9NG033700.1.v5.1	PvGRAS128	439	445	drought-inducibility
Pavir.9NG033700.1.v5.1	PvGRAS128	1543	1549	drought-inducibility
Pavir.9NG033700.1.v5.1	PvGRAS128	1778	1784	drought-inducibility
Pavir.9NG033700.2.v5.1	PvGRAS129	439	445	drought-inducibility
Pavir.9NG033700.2.v5.1	PvGRAS129	1543	1549	drought-inducibility
Pavir.9NG033700.2.v5.1	PvGRAS129	1778	1784	drought-inducibility
Pavir.9NG126900.1.v5.1	PvGRAS130	343	349	drought-inducibility
Pavir.9NG126900.1.v5.1	PvGRAS130	1430	1436	drought-inducibility
Pavir.9NG126900.2.v5.1	PvGRAS131	343	349	drought-inducibility
Pavir.9NG126900.2.v5.1	PvGRAS131	1430	1436	drought-inducibility
Pavir.9NG215700.1.v5.1	PvGRAS134	628	634	drought-inducibility
Pavir.9NG215700.1.v5.1	PvGRAS134	1152	1158	drought-inducibility
Pavir.9NG215700.1.v5.1	PvGRAS134	1577	1583	drought-inducibility
Pavir.9NG215700.1.v5.1	PvGRAS134	1960	1966	drought-inducibility
Pavir.9NG508900.1.v5.1	PvGRAS138	78	84	drought-inducibility
Pavir.9NG508900.1.v5.1	PvGRAS138	1948	1954	drought-inducibility
Pavir.9NG536214.1.v5.1	PvGRAS139	1003	1009	drought-inducibility
Pavir.9NG821300.1.v5.1	PvGRAS142	324	330	drought-inducibility
Pavir.9NG821300.1.v5.1	PvGRAS142	1491	1497	drought-inducibility
Pavir.9NG821300.1.v5.1	PvGRAS142	1707	1713	drought-inducibility
Pavir.9NG821300.1.v5.1	PvGRAS142	1917	1923	drought-inducibility
Pavir.9NG478100.1.v5.1	PvGRAS137	1676	1685	elicitor-mediated activation (2copies)
Pavir.1NG424719.1.v5.1	PvGRAS9	882	891	elicitor-mediated activation (2copies)
Pavir.3KG495304.1.v5.1	PvGRAS35	1448	1457	elicitor-mediated activation (2copies)
Pavir.3NG140836.1.v5.1	PvGRAS45	520	529	elicitor-mediated activation (2copies)
Pavir.3NG316700.1.v5.1	PvGRAS52	469	478	elicitor-mediated activation (2copies)
Pavir.3NG316700.2.v5.1	PvGRAS53	469	478	elicitor-mediated activation (2copies)
Pavir.3NG316764.1.v5.1	PvGRAS54	218	227	elicitor-mediated activation (2copies)
Pavir.9KG317700.1.v5.1	PvGRAS119	1746	1755	elicitor-mediated activation (2copies)
Pavir.9KG336914.1.v5.1	PvGRAS120	1746	1755	elicitor-mediated activation (2copies)
Pavir.1KG103877.1.v5.1	PvGRAS1	558	565	endosperm expression
Pavir.1KG340400.1.v5.1	PvGRAS2	68	75	endosperm expression
Pavir.1NG094244.1.v5.1	PvGRAS5	67	74	endosperm expression
Pavir.1NG094244.1.v5.1	PvGRAS5	632	639	endosperm expression
Pavir.2KG495000.1.v5.1	PvGRAS11	1962	1969	endosperm expression
Pavir.3KG017500.1.v5.1	PvGRAS24	1959	1966	endosperm expression
Pavir.3KG038500.1.v5.1	PvGRAS25	110	117	endosperm expression
Pavir.3KG099800.2.v5.1	PvGRAS28	1084	1091	endosperm expression
Pavir.3NG203200.2.v5.1	PvGRAS143	1392	1399	endosperm expression
Pavir.3NG203300.1.v5.1	PvGRAS46	1631	1638	endosperm expression
Pavir.3NG219688.1.v5.1	PvGRAS48	402	409	endosperm expression
Pavir.3NG219688.2.v5.1	PvGRAS49	402	409	endosperm expression
Pavir.5KG760600.1.v5.1	PvGRAS68	497	504	endosperm expression
Pavir.7NG208417.1.v5.1	PvGRAS80	657	664	endosperm expression
Pavir.8KG035000.1.v5.1	PvGRAS85	1939	1946	endosperm expression
Pavir.8KG067900.1.v5.1	PvGRAS87	1588	1595	endosperm expression
Pavir.8KG243200.1.v5.1	PvGRAS90	1383	1390	endosperm expression
Pavir.8KG309806.1.v5.1	PvGRAS98	1472	1479	endosperm expression
Pavir.8KG337000.2.v5.1	PvGRAS99	1490	1497	endosperm expression
Pavir.8NG046200.1.v5.1	PvGRAS103	1564	1571	endosperm expression
Pavir.8NG046200.2.v5.1	PvGRAS104	1564	1571	endosperm expression
Pavir.9KG110500.1.v5.1	PvGRAS116	1338	1345	endosperm expression
Pavir.3NG225664.1.v5.1	PvGRAS50	1166.5	1177	flavonoid biosynthetic genes regulation
Pavir.3NG316400.1.v5.1	PvGRAS51	1666.5	1677	flavonoid biosynthetic genes regulation
Pavir.7KG283500.3.v5.1	PvGRAS77	1625.5	1636	flavonoid biosynthetic genes regulation
Pavir.3NG079519.1.v5.1	PvGRAS43	1798	1809	involved in endosperm-specific negative expression
Pavir.8KG309806.1.v5.1	PvGRAS98	1743	1754	involved in endosperm-specific negative expression
Pavir.8KG337000.2.v5.1	PvGRAS99	1736	1747	involved in endosperm-specific negative expression
Pavir.9NG215700.1.v5.1	PvGRAS134	316	322	low-temperature responsiveness
Pavir.9NG355600.3.v5.1	PvGRAS136	855	861	low-temperature responsiveness
Pavir.9NG355600.3.v5.1	PvGRAS136	1049	1055	low-temperature responsiveness
Pavir.1KG103877.1.v5.1	PvGRAS1	269	275	low-temperature responsiveness
Pavir.1KG103877.1.v5.1	PvGRAS1	1086	1092	low-temperature responsiveness
Pavir.1KG340400.1.v5.1	PvGRAS2	1694	1700	low-temperature responsiveness
Pavir.1KG340400.1.v5.1	PvGRAS2	1795	1801	low-temperature responsiveness
Pavir.1NG094244.1.v5.1	PvGRAS5	346	352	low-temperature responsiveness
Pavir.1NG302719.1.v5.1	PvGRAS6	931	937	low-temperature responsiveness
Pavir.1NG302719.1.v5.1	PvGRAS6	953	959	low-temperature responsiveness
Pavir.1NG302719.1.v5.1	PvGRAS6	976	982	low-temperature responsiveness
Pavir.1NG302719.1.v5.1	PvGRAS6	1010	1016	low-temperature responsiveness
Pavir.1NG302719.1.v5.1	PvGRAS6	1040	1046	low-temperature responsiveness
Pavir.1NG302719.1.v5.1	PvGRAS6	1661	1667	low-temperature responsiveness
Pavir.1NG424719.1.v5.1	PvGRAS9	1037	1043	low-temperature responsiveness
Pavir.1NG424719.1.v5.1	PvGRAS9	1162	1168	low-temperature responsiveness
Pavir.2KG511200.1.v5.1	PvGRAS12	703	709	low-temperature responsiveness
Pavir.2KG514600.1.v5.1	PvGRAS13	389	395	low-temperature responsiveness
Pavir.2KG514600.1.v5.1	PvGRAS13	1052	1058	low-temperature responsiveness
Pavir.2KG557900.1.v5.1	PvGRAS16	1570	1576	low-temperature responsiveness
Pavir.2NG560400.1.v5.1	PvGRAS20	873	879	low-temperature responsiveness
Pavir.2NG568600.2.v5.1	PvGRAS21	665	671	low-temperature responsiveness
Pavir.3KG369100.1.v5.1	PvGRAS32	365	371	low-temperature responsiveness
Pavir.3KG369100.1.v5.1	PvGRAS32	395	401	low-temperature responsiveness
Pavir.3KG369100.1.v5.1	PvGRAS32	1878	1884	low-temperature responsiveness
Pavir.3KG495304.1.v5.1	PvGRAS35	1129	1135	low-temperature responsiveness
Pavir.3NG009100.1.v5.1	PvGRAS37	374	380	low-temperature responsiveness
Pavir.3NG009200.2.v5.1	PvGRAS38	597	603	low-temperature responsiveness
Pavir.3NG050075.1.v5.1	PvGRAS40	1567	1573	low-temperature responsiveness
Pavir.3NG051201.1.v5.1	PvGRAS41	339	345	low-temperature responsiveness
Pavir.3NG051764.1.v5.1	PvGRAS42	335	341	low-temperature responsiveness
Pavir.3NG079519.1.v5.1	PvGRAS43	346	352	low-temperature responsiveness
Pavir.3NG079519.1.v5.1	PvGRAS43	376	382	low-temperature responsiveness
Pavir.3NG079519.1.v5.1	PvGRAS43	1962	1968	low-temperature responsiveness
Pavir.3NG140836.1.v5.1	PvGRAS45	1551	1557	low-temperature responsiveness
Pavir.3NG203300.1.v5.1	PvGRAS46	912	918	low-temperature responsiveness
Pavir.3NG316700.1.v5.1	PvGRAS52	452	458	low-temperature responsiveness
Pavir.3NG316700.2.v5.1	PvGRAS53	452	458	low-temperature responsiveness
Pavir.3NG316764.1.v5.1	PvGRAS54	201	207	low-temperature responsiveness
Pavir.4KG058514.1.v5.1	PvGRAS56	1437	1443	low-temperature responsiveness
Pavir.4KG306300.5.v5.1	PvGRAS57	950	956	low-temperature responsiveness
Pavir.4NG003100.2.v5.1	PvGRAS58	171	177	low-temperature responsiveness
Pavir.4NG027600.1.v5.1	PvGRAS59	1469	1475	low-temperature responsiveness
Pavir.5KG444307.1.v5.1	PvGRAS61	1543	1549	low-temperature responsiveness
Pavir.5KG622000.1.v5.1	PvGRAS62	1074	1080	low-temperature responsiveness
Pavir.5KG622000.1.v5.1	PvGRAS62	1200	1206	low-temperature responsiveness
Pavir.5KG622000.1.v5.1	PvGRAS62	1240	1246	low-temperature responsiveness
Pavir.5KG622000.1.v5.1	PvGRAS62	1852	1858	low-temperature responsiveness
Pavir.5KG622000.4.v5.1	PvGRAS63	1074	1080	low-temperature responsiveness
Pavir.5KG622000.4.v5.1	PvGRAS63	1200	1206	low-temperature responsiveness
Pavir.5KG622000.4.v5.1	PvGRAS63	1240	1246	low-temperature responsiveness
Pavir.5KG622000.4.v5.1	PvGRAS63	1852	1858	low-temperature responsiveness
Pavir.5KG622000.5.v5.1	PvGRAS64	1121	1127	low-temperature responsiveness
Pavir.5KG622000.5.v5.1	PvGRAS64	1247	1253	low-temperature responsiveness
Pavir.5KG622000.5.v5.1	PvGRAS64	1287	1293	low-temperature responsiveness
Pavir.5KG622000.5.v5.1	PvGRAS64	1899	1905	low-temperature responsiveness
Pavir.5KG622000.6.v5.1	PvGRAS65	767	773	low-temperature responsiveness
Pavir.5KG622000.6.v5.1	PvGRAS65	893	899	low-temperature responsiveness
Pavir.5KG622000.6.v5.1	PvGRAS65	933	939	low-temperature responsiveness
Pavir.5KG622000.6.v5.1	PvGRAS65	1545	1551	low-temperature responsiveness
Pavir.5KG732400.1.v5.1	PvGRAS67	478	484	low-temperature responsiveness
Pavir.5KG760600.1.v5.1	PvGRAS68	437	443	low-temperature responsiveness
Pavir.5KG760600.1.v5.1	PvGRAS68	478	484	low-temperature responsiveness
Pavir.5KG760600.1.v5.1	PvGRAS68	604	610	low-temperature responsiveness
Pavir.5KG760600.1.v5.1	PvGRAS68	1129	1135	low-temperature responsiveness
Pavir.5NG405760.1.v5.1	PvGRAS72	105	111	low-temperature responsiveness
Pavir.5NG405760.1.v5.1	PvGRAS72	361	367	low-temperature responsiveness
Pavir.5NG584300.1.v5.1	PvGRAS73	1853	1859	low-temperature responsiveness
Pavir.5NG627236.1.v5.1	PvGRAS74	262	268	low-temperature responsiveness
Pavir.7KG283500.3.v5.1	PvGRAS77	759	765	low-temperature responsiveness
Pavir.7KG311800.2.v5.1	PvGRAS78	204	210	low-temperature responsiveness
Pavir.7KG311800.2.v5.1	PvGRAS78	545	551	low-temperature responsiveness
Pavir.7KG311800.2.v5.1	PvGRAS78	684	690	low-temperature responsiveness
Pavir.7KG311800.2.v5.1	PvGRAS78	1048	1054	low-temperature responsiveness
Pavir.7KG311800.2.v5.1	PvGRAS78	1798	1804	low-temperature responsiveness
Pavir.7NG187200.1.v5.1	PvGRAS79	647	653	low-temperature responsiveness
Pavir.7NG276500.2.v5.1	PvGRAS81	284	290	low-temperature responsiveness
Pavir.7NG304600.2.v5.1	PvGRAS82	903	909	low-temperature responsiveness
Pavir.7NG304600.2.v5.1	PvGRAS82	1004	1010	low-temperature responsiveness
Pavir.7NG304600.2.v5.1	PvGRAS82	1742	1748	low-temperature responsiveness
Pavir.7NG304600.3.v5.1	PvGRAS83	219	225	low-temperature responsiveness
Pavir.7NG304600.3.v5.1	PvGRAS83	320	326	low-temperature responsiveness
Pavir.7NG304600.3.v5.1	PvGRAS83	1058	1064	low-temperature responsiveness
Pavir.8KG067900.1.v5.1	PvGRAS87	1385	1391	low-temperature responsiveness
Pavir.8KG243200.1.v5.1	PvGRAS90	1179	1185	low-temperature responsiveness
Pavir.8KG243666.1.v5.1	PvGRAS92	312	318	low-temperature responsiveness
Pavir.8KG299600.1.v5.1	PvGRAS96	1581	1587	low-temperature responsiveness
Pavir.8NG026903.1.v5.1	PvGRAS102	412	418	low-temperature responsiveness
Pavir.8NG046200.1.v5.1	PvGRAS103	1349	1355	low-temperature responsiveness
Pavir.8NG046200.2.v5.1	PvGRAS104	1349	1355	low-temperature responsiveness
Pavir.8NG296000.1.v5.1	PvGRAS107	1339	1345	low-temperature responsiveness
Pavir.8NG309800.1.v5.1	PvGRAS112	110	116	low-temperature responsiveness
Pavir.8NG309800.1.v5.1	PvGRAS112	804	810	low-temperature responsiveness
Pavir.8NG309800.1.v5.1	PvGRAS112	860	866	low-temperature responsiveness
Pavir.8NG309800.1.v5.1	PvGRAS112	876	882	low-temperature responsiveness
Pavir.8NG309800.1.v5.1	PvGRAS112	890	896	low-temperature responsiveness
Pavir.8NG309800.1.v5.1	PvGRAS112	1935	1941	low-temperature responsiveness
Pavir.9KG031100.1.v5.1	PvGRAS113	1953	1959	low-temperature responsiveness
Pavir.9KG031100.2.v5.1	PvGRAS114	1953	1959	low-temperature responsiveness
Pavir.9KG045272.1.v5.1	PvGRAS115	293	299	low-temperature responsiveness
Pavir.9KG045272.1.v5.1	PvGRAS115	464	470	low-temperature responsiveness
Pavir.9KG110500.1.v5.1	PvGRAS116	132	138	low-temperature responsiveness
Pavir.9KG254400.1.v5.1	PvGRAS118	300	306	low-temperature responsiveness
Pavir.9KG254400.1.v5.1	PvGRAS118	492	498	low-temperature responsiveness
Pavir.9KG371000.2.v5.1	PvGRAS121	404	410	low-temperature responsiveness
Pavir.9KG386839.1.v5.1	PvGRAS122	610	616	low-temperature responsiveness
Pavir.9KG386839.1.v5.1	PvGRAS122	1279	1285	low-temperature responsiveness
Pavir.9KG393300.2.v5.1	PvGRAS123	1271	1277	low-temperature responsiveness
Pavir.9KG642600.1.v5.1	PvGRAS127	339	345	low-temperature responsiveness
Pavir.9KG642600.1.v5.1	PvGRAS127	382	388	low-temperature responsiveness
Pavir.9NG033700.1.v5.1	PvGRAS128	496	502	low-temperature responsiveness
Pavir.9NG033700.2.v5.1	PvGRAS129	496	502	low-temperature responsiveness
Pavir.9NG126900.1.v5.1	PvGRAS130	444	450	low-temperature responsiveness
Pavir.9NG126900.2.v5.1	PvGRAS131	444	450	low-temperature responsiveness
Pavir.9NG141800.1.v5.1	PvGRAS132	1174	1180	low-temperature responsiveness
Pavir.9NG141800.1.v5.1	PvGRAS132	1948	1954	low-temperature responsiveness
Pavir.9NG141800.2.v5.1	PvGRAS133	1174	1180	low-temperature responsiveness
Pavir.9NG141800.2.v5.1	PvGRAS133	1948	1954	low-temperature responsiveness
Pavir.9NG508900.1.v5.1	PvGRAS138	398	404	low-temperature responsiveness
Pavir.9NG536214.1.v5.1	PvGRAS139	1273	1279	low-temperature responsiveness
Pavir.9NG215900.1.v5.1	PvGRAS135	444	449	MeJA-responsive
Pavir.9NG215900.1.v5.1	PvGRAS135	491	496	MeJA-responsive
Pavir.9NG355600.3.v5.1	PvGRAS136	492	497	MeJA-responsive
Pavir.9NG355600.3.v5.1	PvGRAS136	1271	1276	MeJA-responsive
Pavir.9NG478100.1.v5.1	PvGRAS137	229	234	MeJA-responsive
Pavir.1KG103877.1.v5.1	PvGRAS1	437	442	MeJA-responsive
Pavir.1KG103877.1.v5.1	PvGRAS1	697	702	MeJA-responsive
Pavir.1KG103877.1.v5.1	PvGRAS1	2001	2006	MeJA-responsive
Pavir.1KG340400.1.v5.1	PvGRAS2	408	413	MeJA-responsive
Pavir.1KG340400.1.v5.1	PvGRAS2	837	842	MeJA-responsive
Pavir.1KG340400.1.v5.1	PvGRAS2	1601	1606	MeJA-responsive
Pavir.1KG340400.1.v5.1	PvGRAS2	1850	1855	MeJA-responsive
Pavir.1KG340400.1.v5.1	PvGRAS2	1934	1939	MeJA-responsive
Pavir.1KG431100.1.v5.1	PvGRAS3	1097	1102	MeJA-responsive
Pavir.1KG431100.1.v5.1	PvGRAS3	1341	1346	MeJA-responsive
Pavir.1KG431100.1.v5.1	PvGRAS3	1389	1394	MeJA-responsive
Pavir.1KG431100.1.v5.1	PvGRAS3	1443	1448	MeJA-responsive
Pavir.1KG449300.1.v5.1	PvGRAS4	1296	1301	MeJA-responsive
Pavir.1KG449300.1.v5.1	PvGRAS4	1574	1579	MeJA-responsive
Pavir.1KG449300.1.v5.1	PvGRAS4	1870	1875	MeJA-responsive
Pavir.1KG449300.1.v5.1	PvGRAS4	1876	1881	MeJA-responsive
Pavir.1KG449300.1.v5.1	PvGRAS4	1958	1963	MeJA-responsive
Pavir.1NG094244.1.v5.1	PvGRAS5	523	528	MeJA-responsive
Pavir.1NG094244.1.v5.1	PvGRAS5	770	775	MeJA-responsive
Pavir.1NG094244.1.v5.1	PvGRAS5	2004	2009	MeJA-responsive
Pavir.1NG302719.1.v5.1	PvGRAS6	642	647	MeJA-responsive
Pavir.1NG302719.1.v5.1	PvGRAS6	885	890	MeJA-responsive
Pavir.1NG302719.1.v5.1	PvGRAS6	1513	1518	MeJA-responsive
Pavir.1NG302719.1.v5.1	PvGRAS6	1941	1946	MeJA-responsive
Pavir.1NG424719.1.v5.1	PvGRAS9	375	380	MeJA-responsive
Pavir.1NG424719.1.v5.1	PvGRAS9	1020	1025	MeJA-responsive
Pavir.1NG424719.1.v5.1	PvGRAS9	1303	1308	MeJA-responsive
Pavir.1NG424719.1.v5.1	PvGRAS9	1372	1377	MeJA-responsive
Pavir.1NG424719.1.v5.1	PvGRAS9	1712	1717	MeJA-responsive
Pavir.1NG424719.1.v5.1	PvGRAS9	1718	1723	MeJA-responsive
Pavir.1NG424719.1.v5.1	PvGRAS9	1790	1795	MeJA-responsive
Pavir.2KG467700.1.v5.1	PvGRAS10	484	489	MeJA-responsive
Pavir.2KG495000.1.v5.1	PvGRAS11	831	836	MeJA-responsive
Pavir.2KG495000.1.v5.1	PvGRAS11	990	995	MeJA-responsive
Pavir.2KG495000.1.v5.1	PvGRAS11	1507	1512	MeJA-responsive
Pavir.2KG511200.1.v5.1	PvGRAS12	977	982	MeJA-responsive
Pavir.2KG511200.1.v5.1	PvGRAS12	1002	1007	MeJA-responsive
Pavir.2KG511200.1.v5.1	PvGRAS12	1485	1490	MeJA-responsive
Pavir.2KG516900.3.v5.1	PvGRAS15	99	104	MeJA-responsive
Pavir.2KG557900.1.v5.1	PvGRAS16	582	587	MeJA-responsive
Pavir.2KG557900.1.v5.1	PvGRAS16	626	631	MeJA-responsive
Pavir.2KG557900.1.v5.1	PvGRAS16	1719	1724	MeJA-responsive
Pavir.2NG525400.2.v5.1	PvGRAS17	306	311	MeJA-responsive
Pavir.2NG525400.4.v5.1	PvGRAS18	639	644	MeJA-responsive
Pavir.2NG543600.2.v5.1	PvGRAS19	440	445	MeJA-responsive
Pavir.2NG543600.2.v5.1	PvGRAS19	1103	1108	MeJA-responsive
Pavir.2NG560400.1.v5.1	PvGRAS20	1120	1125	MeJA-responsive
Pavir.2NG560400.1.v5.1	PvGRAS20	1490	1495	MeJA-responsive
Pavir.2NG560400.1.v5.1	PvGRAS20	1678	1683	MeJA-responsive
Pavir.2NG570600.1.v5.1	PvGRAS22	197	202	MeJA-responsive
Pavir.2NG570600.1.v5.1	PvGRAS22	1657	1662	MeJA-responsive
Pavir.3KG017500.1.v5.1	PvGRAS24	730	735	MeJA-responsive
Pavir.3KG038500.1.v5.1	PvGRAS25	128	133	MeJA-responsive
Pavir.3KG099600.3.v5.1	PvGRAS26	794	799	MeJA-responsive
Pavir.3KG099600.3.v5.1	PvGRAS26	922	927	MeJA-responsive
Pavir.3KG173200.2.v5.1	PvGRAS30	736	741	MeJA-responsive
Pavir.3KG173200.2.v5.1	PvGRAS30	1261	1266	MeJA-responsive
Pavir.3KG173200.2.v5.1	PvGRAS30	1640	1645	MeJA-responsive
Pavir.3KG217000.1.v5.1	PvGRAS31	337	342	MeJA-responsive
Pavir.3KG217000.1.v5.1	PvGRAS31	1400	1405	MeJA-responsive
Pavir.3KG217000.1.v5.1	PvGRAS31	1660	1665	MeJA-responsive
Pavir.3KG217000.1.v5.1	PvGRAS31	1811	1816	MeJA-responsive
Pavir.3KG217000.1.v5.1	PvGRAS31	1870	1875	MeJA-responsive
Pavir.3KG217000.1.v5.1	PvGRAS31	1873	1878	MeJA-responsive
Pavir.3KG369100.1.v5.1	PvGRAS32	479	484	MeJA-responsive
Pavir.3KG369100.1.v5.1	PvGRAS32	503	508	MeJA-responsive
Pavir.3KG369100.1.v5.1	PvGRAS32	1003	1008	MeJA-responsive
Pavir.3KG369100.1.v5.1	PvGRAS32	1025	1030	MeJA-responsive
Pavir.3KG377029.1.v5.1	PvGRAS33	987	992	MeJA-responsive
Pavir.3KG377029.1.v5.1	PvGRAS33	1405	1410	MeJA-responsive
Pavir.3KG495303.1.v5.1	PvGRAS34	153	158	MeJA-responsive
Pavir.3KG495303.1.v5.1	PvGRAS34	1483	1488	MeJA-responsive
Pavir.3KG495304.1.v5.1	PvGRAS35	1734	1739	MeJA-responsive
Pavir.3NG009100.1.v5.1	PvGRAS37	524	529	MeJA-responsive
Pavir.3NG009100.1.v5.1	PvGRAS37	842	847	MeJA-responsive
Pavir.3NG009100.1.v5.1	PvGRAS37	1598	1603	MeJA-responsive
Pavir.3NG009100.1.v5.1	PvGRAS37	1958	1963	MeJA-responsive
Pavir.3NG009200.2.v5.1	PvGRAS38	771	776	MeJA-responsive
Pavir.3NG009200.2.v5.1	PvGRAS38	774	779	MeJA-responsive
Pavir.3NG024400.1.v5.1	PvGRAS39	281	286	MeJA-responsive
Pavir.3NG050075.1.v5.1	PvGRAS40	407	412	MeJA-responsive
Pavir.3NG050075.1.v5.1	PvGRAS40	675	680	MeJA-responsive
Pavir.3NG050075.1.v5.1	PvGRAS40	753	758	MeJA-responsive
Pavir.3NG050075.1.v5.1	PvGRAS40	852	857	MeJA-responsive
Pavir.3NG050075.1.v5.1	PvGRAS40	900	905	MeJA-responsive
Pavir.3NG079519.1.v5.1	PvGRAS43	214	219	MeJA-responsive
Pavir.3NG079519.1.v5.1	PvGRAS43	442	447	MeJA-responsive
Pavir.3NG079519.1.v5.1	PvGRAS43	467	472	MeJA-responsive
Pavir.3NG079519.1.v5.1	PvGRAS43	906	911	MeJA-responsive
Pavir.3NG079519.1.v5.1	PvGRAS43	991	996	MeJA-responsive
Pavir.3NG079519.1.v5.1	PvGRAS43	1012	1017	MeJA-responsive
Pavir.3NG079635.1.v5.1	PvGRAS44	386	391	MeJA-responsive
Pavir.3NG079635.1.v5.1	PvGRAS44	571	576	MeJA-responsive
Pavir.3NG079635.1.v5.1	PvGRAS44	714	719	MeJA-responsive
Pavir.3NG079635.1.v5.1	PvGRAS44	951	956	MeJA-responsive
Pavir.3NG079635.1.v5.1	PvGRAS44	1302	1307	MeJA-responsive
Pavir.3NG140836.1.v5.1	PvGRAS45	1673	1678	MeJA-responsive
Pavir.3NG140836.1.v5.1	PvGRAS45	1707	1712	MeJA-responsive
Pavir.3NG203200.2.v5.1	PvGRAS143	36	41	MeJA-responsive
Pavir.3NG203200.2.v5.1	PvGRAS143	341	346	MeJA-responsive
Pavir.3NG203200.2.v5.1	PvGRAS143	578	583	MeJA-responsive
Pavir.3NG203200.2.v5.1	PvGRAS143	692	697	MeJA-responsive
Pavir.3NG203200.2.v5.1	PvGRAS143	1097	1102	MeJA-responsive
Pavir.3NG203200.2.v5.1	PvGRAS143	1605	1610	MeJA-responsive
Pavir.3NG203300.1.v5.1	PvGRAS46	357	362	MeJA-responsive
Pavir.3NG203300.1.v5.1	PvGRAS46	501	506	MeJA-responsive
Pavir.3NG203300.1.v5.1	PvGRAS46	548	553	MeJA-responsive
Pavir.3NG203300.1.v5.1	PvGRAS46	848	853	MeJA-responsive
Pavir.3NG203300.1.v5.1	PvGRAS46	851	856	MeJA-responsive
Pavir.3NG203300.1.v5.1	PvGRAS46	1424	1429	MeJA-responsive
Pavir.3NG203300.1.v5.1	PvGRAS46	1932	1937	MeJA-responsive
Pavir.3NG218630.1.v5.1	PvGRAS47	210	215	MeJA-responsive
Pavir.3NG218630.1.v5.1	PvGRAS47	216	221	MeJA-responsive
Pavir.3NG218630.1.v5.1	PvGRAS47	568	573	MeJA-responsive
Pavir.3NG218630.1.v5.1	PvGRAS47	1516	1521	MeJA-responsive
Pavir.3NG219688.1.v5.1	PvGRAS48	1211	1216	MeJA-responsive
Pavir.3NG219688.1.v5.1	PvGRAS48	1318	1323	MeJA-responsive
Pavir.3NG219688.2.v5.1	PvGRAS49	1211	1216	MeJA-responsive
Pavir.3NG219688.2.v5.1	PvGRAS49	1318	1323	MeJA-responsive
Pavir.3NG316400.1.v5.1	PvGRAS51	975	980	MeJA-responsive
Pavir.3NG316400.1.v5.1	PvGRAS51	1717	1722	MeJA-responsive
Pavir.3NG316700.1.v5.1	PvGRAS52	132	137	MeJA-responsive
Pavir.3NG316700.1.v5.1	PvGRAS52	932	937	MeJA-responsive
Pavir.3NG316700.1.v5.1	PvGRAS52	1889	1894	MeJA-responsive
Pavir.3NG316700.1.v5.1	PvGRAS52	1907	1912	MeJA-responsive
Pavir.3NG316700.2.v5.1	PvGRAS53	132	137	MeJA-responsive
Pavir.3NG316700.2.v5.1	PvGRAS53	932	937	MeJA-responsive
Pavir.3NG316700.2.v5.1	PvGRAS53	1889	1894	MeJA-responsive
Pavir.3NG316700.2.v5.1	PvGRAS53	1907	1912	MeJA-responsive
Pavir.3NG316764.1.v5.1	PvGRAS54	1104	1109	MeJA-responsive
Pavir.3NG316764.1.v5.1	PvGRAS54	1311	1316	MeJA-responsive
Pavir.4KG010200.1.v5.1	PvGRAS55	444	449	MeJA-responsive
Pavir.4KG010200.1.v5.1	PvGRAS55	462	467	MeJA-responsive
Pavir.4KG010200.1.v5.1	PvGRAS55	999	1004	MeJA-responsive
Pavir.4KG010200.1.v5.1	PvGRAS55	1752	1757	MeJA-responsive
Pavir.4KG058514.1.v5.1	PvGRAS56	699	704	MeJA-responsive
Pavir.4KG058514.1.v5.1	PvGRAS56	776	781	MeJA-responsive
Pavir.4KG058514.1.v5.1	PvGRAS56	1135	1140	MeJA-responsive
Pavir.4NG003100.2.v5.1	PvGRAS58	1673	1678	MeJA-responsive
Pavir.4NG003100.2.v5.1	PvGRAS58	1679	1684	MeJA-responsive
Pavir.4NG003100.2.v5.1	PvGRAS58	1685	1690	MeJA-responsive
Pavir.4NG003100.2.v5.1	PvGRAS58	1769	1774	MeJA-responsive
Pavir.4NG027600.1.v5.1	PvGRAS59	787	792	MeJA-responsive
Pavir.4NG027600.1.v5.1	PvGRAS59	1116	1121	MeJA-responsive
Pavir.4NG184022.1.v5.1	PvGRAS60	24	29	MeJA-responsive
Pavir.4NG184022.1.v5.1	PvGRAS60	106	111	MeJA-responsive
Pavir.5KG444307.1.v5.1	PvGRAS61	790	795	MeJA-responsive
Pavir.5KG444307.1.v5.1	PvGRAS61	956	961	MeJA-responsive
Pavir.5KG444307.1.v5.1	PvGRAS61	1581	1586	MeJA-responsive
Pavir.5KG444307.1.v5.1	PvGRAS61	1858	1863	MeJA-responsive
Pavir.5KG622000.1.v5.1	PvGRAS62	133	138	MeJA-responsive
Pavir.5KG622000.1.v5.1	PvGRAS62	322	327	MeJA-responsive
Pavir.5KG622000.1.v5.1	PvGRAS62	609	614	MeJA-responsive
Pavir.5KG622000.1.v5.1	PvGRAS62	628	633	MeJA-responsive
Pavir.5KG622000.1.v5.1	PvGRAS62	989	994	MeJA-responsive
Pavir.5KG622000.4.v5.1	PvGRAS63	133	138	MeJA-responsive
Pavir.5KG622000.4.v5.1	PvGRAS63	322	327	MeJA-responsive
Pavir.5KG622000.4.v5.1	PvGRAS63	609	614	MeJA-responsive
Pavir.5KG622000.4.v5.1	PvGRAS63	628	633	MeJA-responsive
Pavir.5KG622000.4.v5.1	PvGRAS63	989	994	MeJA-responsive
Pavir.5KG622000.5.v5.1	PvGRAS64	180	185	MeJA-responsive
Pavir.5KG622000.5.v5.1	PvGRAS64	369	374	MeJA-responsive
Pavir.5KG622000.5.v5.1	PvGRAS64	656	661	MeJA-responsive
Pavir.5KG622000.5.v5.1	PvGRAS64	675	680	MeJA-responsive
Pavir.5KG622000.5.v5.1	PvGRAS64	1036	1041	MeJA-responsive
Pavir.5KG622000.6.v5.1	PvGRAS65	15	20	MeJA-responsive
Pavir.5KG622000.6.v5.1	PvGRAS65	302	307	MeJA-responsive
Pavir.5KG622000.6.v5.1	PvGRAS65	321	326	MeJA-responsive
Pavir.5KG622000.6.v5.1	PvGRAS65	682	687	MeJA-responsive
Pavir.5KG732400.1.v5.1	PvGRAS67	939	944	MeJA-responsive
Pavir.5KG732400.1.v5.1	PvGRAS67	1795	1800	MeJA-responsive
Pavir.5KG760600.1.v5.1	PvGRAS68	188	193	MeJA-responsive
Pavir.5NG012540.1.v5.1	PvGRAS69	227	232	MeJA-responsive
Pavir.5NG405760.1.v5.1	PvGRAS72	930	935	MeJA-responsive
Pavir.5NG405760.1.v5.1	PvGRAS72	1854	1859	MeJA-responsive
Pavir.5NG405760.1.v5.1	PvGRAS72	1951	1956	MeJA-responsive
Pavir.5NG584300.1.v5.1	PvGRAS73	1260	1265	MeJA-responsive
Pavir.7KG152800.1.v5.1	PvGRAS75	357	362	MeJA-responsive
Pavir.7KG152800.1.v5.1	PvGRAS75	408	413	MeJA-responsive
Pavir.7KG152800.1.v5.1	PvGRAS75	855	860	MeJA-responsive
Pavir.7KG152800.1.v5.1	PvGRAS75	1592	1597	MeJA-responsive
Pavir.7KG152800.1.v5.1	PvGRAS75	1608	1613	MeJA-responsive
Pavir.7KG152800.1.v5.1	PvGRAS75	1617	1622	MeJA-responsive
Pavir.7KG174900.1.v5.1	PvGRAS76	654	659	MeJA-responsive
Pavir.7KG174900.1.v5.1	PvGRAS76	1627	1632	MeJA-responsive
Pavir.7KG283500.3.v5.1	PvGRAS77	981	986	MeJA-responsive
Pavir.7KG283500.3.v5.1	PvGRAS77	1399	1404	MeJA-responsive
Pavir.7KG311800.2.v5.1	PvGRAS78	1499	1504	MeJA-responsive
Pavir.7KG311800.2.v5.1	PvGRAS78	1522	1527	MeJA-responsive
Pavir.7KG311800.2.v5.1	PvGRAS78	1765	1770	MeJA-responsive
Pavir.7NG187200.1.v5.1	PvGRAS79	174	179	MeJA-responsive
Pavir.7NG187200.1.v5.1	PvGRAS79	254	259	MeJA-responsive
Pavir.7NG187200.1.v5.1	PvGRAS79	1615	1620	MeJA-responsive
Pavir.7NG208417.1.v5.1	PvGRAS80	124	129	MeJA-responsive
Pavir.7NG208417.1.v5.1	PvGRAS80	1580	1585	MeJA-responsive
Pavir.7NG208417.1.v5.1	PvGRAS80	1596	1601	MeJA-responsive
Pavir.7NG276500.2.v5.1	PvGRAS81	420	425	MeJA-responsive
Pavir.7NG276500.2.v5.1	PvGRAS81	491	496	MeJA-responsive
Pavir.7NG276500.2.v5.1	PvGRAS81	1433	1438	MeJA-responsive
Pavir.7NG304600.2.v5.1	PvGRAS82	1453	1458	MeJA-responsive
Pavir.7NG304600.2.v5.1	PvGRAS82	1476	1481	MeJA-responsive
Pavir.7NG304600.2.v5.1	PvGRAS82	1709	1714	MeJA-responsive
Pavir.7NG304600.3.v5.1	PvGRAS83	769	774	MeJA-responsive
Pavir.7NG304600.3.v5.1	PvGRAS83	792	797	MeJA-responsive
Pavir.7NG304600.3.v5.1	PvGRAS83	1025	1030	MeJA-responsive
Pavir.7NG304600.3.v5.1	PvGRAS83	1739	1744	MeJA-responsive
Pavir.8KG002600.1.v5.1	PvGRAS84	54	59	MeJA-responsive
Pavir.8KG002600.1.v5.1	PvGRAS84	139	144	MeJA-responsive
Pavir.8KG035000.1.v5.1	PvGRAS85	1188	1193	MeJA-responsive
Pavir.8KG121100.2.v5.1	PvGRAS88	46	51	MeJA-responsive
Pavir.8KG121100.2.v5.1	PvGRAS88	597	602	MeJA-responsive
Pavir.8KG121100.2.v5.1	PvGRAS88	1171	1176	MeJA-responsive
Pavir.8KG243100.2.v5.1	PvGRAS89	526	531	MeJA-responsive
Pavir.8KG243100.2.v5.1	PvGRAS89	1695	1700	MeJA-responsive
Pavir.8KG243200.1.v5.1	PvGRAS90	1797	1802	MeJA-responsive
Pavir.8KG243300.1.v5.1	PvGRAS91	97	102	MeJA-responsive
Pavir.8KG243300.1.v5.1	PvGRAS91	115	120	MeJA-responsive
Pavir.8KG243300.1.v5.1	PvGRAS91	969	974	MeJA-responsive
Pavir.8KG243300.1.v5.1	PvGRAS91	1659	1664	MeJA-responsive
Pavir.8KG299600.1.v5.1	PvGRAS96	282	287	MeJA-responsive
Pavir.8KG299600.1.v5.1	PvGRAS96	309	314	MeJA-responsive
Pavir.8KG299600.1.v5.1	PvGRAS96	445	450	MeJA-responsive
Pavir.8KG299600.1.v5.1	PvGRAS96	522	527	MeJA-responsive
Pavir.8KG299600.1.v5.1	PvGRAS96	858	863	MeJA-responsive
Pavir.8KG299600.1.v5.1	PvGRAS96	1427	1432	MeJA-responsive
Pavir.8KG309804.1.v5.1	PvGRAS97	1800	1805	MeJA-responsive
Pavir.8KG309806.1.v5.1	PvGRAS98	1367	1372	MeJA-responsive
Pavir.8KG337000.2.v5.1	PvGRAS99	1361	1366	MeJA-responsive
Pavir.8KG337000.2.v5.1	PvGRAS99	1392	1397	MeJA-responsive
Pavir.8KG337000.2.v5.1	PvGRAS99	1440	1445	MeJA-responsive
Pavir.8KG337100.1.v5.1	PvGRAS100	1565	1570	MeJA-responsive
Pavir.8KG343208.1.v5.1	PvGRAS101	732	737	MeJA-responsive
Pavir.8KG343208.1.v5.1	PvGRAS101	1242	1247	MeJA-responsive
Pavir.8KG343208.1.v5.1	PvGRAS101	1522	1527	MeJA-responsive
Pavir.8KG343208.1.v5.1	PvGRAS101	1581	1586	MeJA-responsive
Pavir.8NG026903.1.v5.1	PvGRAS102	574	579	MeJA-responsive
Pavir.8NG026903.1.v5.1	PvGRAS102	881	886	MeJA-responsive
Pavir.8NG026903.1.v5.1	PvGRAS102	897	902	MeJA-responsive
Pavir.8NG026903.1.v5.1	PvGRAS102	1122	1127	MeJA-responsive
Pavir.8NG046200.1.v5.1	PvGRAS103	1746	1751	MeJA-responsive
Pavir.8NG046200.2.v5.1	PvGRAS104	1746	1751	MeJA-responsive
Pavir.8NG295900.1.v5.1	PvGRAS106	559	564	MeJA-responsive
Pavir.8NG295900.1.v5.1	PvGRAS106	1584	1589	MeJA-responsive
Pavir.8NG295900.1.v5.1	PvGRAS106	1671	1676	MeJA-responsive
Pavir.8NG295900.1.v5.1	PvGRAS106	1700	1705	MeJA-responsive
Pavir.8NG296200.2.v5.1	PvGRAS144	1414	1419	MeJA-responsive
Pavir.8NG296200.2.v5.1	PvGRAS144	1456	1461	MeJA-responsive
Pavir.8NG296200.2.v5.1	PvGRAS144	1490	1495	MeJA-responsive
Pavir.8NG296366.1.v5.1	PvGRAS109	1239	1244	MeJA-responsive
Pavir.8NG296800.1.v5.1	PvGRAS111	275	280	MeJA-responsive
Pavir.8NG296800.1.v5.1	PvGRAS111	1558	1563	MeJA-responsive
Pavir.9KG031100.1.v5.1	PvGRAS113	657	662	MeJA-responsive
Pavir.9KG031100.1.v5.1	PvGRAS113	1146	1151	MeJA-responsive
Pavir.9KG031100.2.v5.1	PvGRAS114	657	662	MeJA-responsive
Pavir.9KG031100.2.v5.1	PvGRAS114	1146	1151	MeJA-responsive
Pavir.9KG045272.1.v5.1	PvGRAS115	1205	1210	MeJA-responsive
Pavir.9KG110500.1.v5.1	PvGRAS116	663	668	MeJA-responsive
Pavir.9KG110500.1.v5.1	PvGRAS116	910	915	MeJA-responsive
Pavir.9KG110500.1.v5.1	PvGRAS116	1050	1055	MeJA-responsive
Pavir.9KG110500.1.v5.1	PvGRAS116	1143	1148	MeJA-responsive
Pavir.9KG110500.1.v5.1	PvGRAS116	1885	1890	MeJA-responsive
Pavir.9KG110800.1.v5.1	PvGRAS117	669	674	MeJA-responsive
Pavir.9KG110800.1.v5.1	PvGRAS117	706	711	MeJA-responsive
Pavir.9KG110800.1.v5.1	PvGRAS117	1180	1185	MeJA-responsive
Pavir.9KG254400.1.v5.1	PvGRAS118	719	724	MeJA-responsive
Pavir.9KG254400.1.v5.1	PvGRAS118	1033	1038	MeJA-responsive
Pavir.9KG317700.1.v5.1	PvGRAS119	1229	1234	MeJA-responsive
Pavir.9KG336914.1.v5.1	PvGRAS120	1230	1235	MeJA-responsive
Pavir.9KG371000.2.v5.1	PvGRAS121	1204	1209	MeJA-responsive
Pavir.9KG371000.2.v5.1	PvGRAS121	1820	1825	MeJA-responsive
Pavir.9KG386839.1.v5.1	PvGRAS122	243	248	MeJA-responsive
Pavir.9KG386839.1.v5.1	PvGRAS122	323	328	MeJA-responsive
Pavir.9KG393300.2.v5.1	PvGRAS123	1326	1331	MeJA-responsive
Pavir.9KG393300.2.v5.1	PvGRAS123	1329	1334	MeJA-responsive
Pavir.9KG393300.2.v5.1	PvGRAS123	1410	1415	MeJA-responsive
Pavir.9KG393300.2.v5.1	PvGRAS123	1636	1641	MeJA-responsive
Pavir.9KG493600.10.v5.1	PvGRAS124	165	170	MeJA-responsive
Pavir.9KG493600.10.v5.1	PvGRAS124	253	258	MeJA-responsive
Pavir.9KG493600.10.v5.1	PvGRAS124	402	407	MeJA-responsive
Pavir.9KG493600.10.v5.1	PvGRAS124	1804	1809	MeJA-responsive
Pavir.9KG493600.4.v5.1	PvGRAS125	165	170	MeJA-responsive
Pavir.9KG493600.4.v5.1	PvGRAS125	253	258	MeJA-responsive
Pavir.9KG493600.4.v5.1	PvGRAS125	402	407	MeJA-responsive
Pavir.9KG493600.4.v5.1	PvGRAS125	1804	1809	MeJA-responsive
Pavir.9KG512500.1.v5.1	PvGRAS126	1331	1336	MeJA-responsive
Pavir.9KG512500.1.v5.1	PvGRAS126	1685	1690	MeJA-responsive
Pavir.9KG642600.1.v5.1	PvGRAS127	168	173	MeJA-responsive
Pavir.9KG642600.1.v5.1	PvGRAS127	738	743	MeJA-responsive
Pavir.9KG642600.1.v5.1	PvGRAS127	1181	1186	MeJA-responsive
Pavir.9NG033700.1.v5.1	PvGRAS128	385	390	MeJA-responsive
Pavir.9NG033700.1.v5.1	PvGRAS128	649	654	MeJA-responsive
Pavir.9NG033700.1.v5.1	PvGRAS128	718	723	MeJA-responsive
Pavir.9NG033700.1.v5.1	PvGRAS128	795	800	MeJA-responsive
Pavir.9NG033700.1.v5.1	PvGRAS128	1313	1318	MeJA-responsive
Pavir.9NG033700.2.v5.1	PvGRAS129	385	390	MeJA-responsive
Pavir.9NG033700.2.v5.1	PvGRAS129	649	654	MeJA-responsive
Pavir.9NG033700.2.v5.1	PvGRAS129	718	723	MeJA-responsive
Pavir.9NG033700.2.v5.1	PvGRAS129	795	800	MeJA-responsive
Pavir.9NG033700.2.v5.1	PvGRAS129	1313	1318	MeJA-responsive
Pavir.9NG126900.1.v5.1	PvGRAS130	77	82	MeJA-responsive
Pavir.9NG126900.2.v5.1	PvGRAS131	77	82	MeJA-responsive
Pavir.9NG141800.1.v5.1	PvGRAS132	1008	1013	MeJA-responsive
Pavir.9NG141800.2.v5.1	PvGRAS133	1008	1013	MeJA-responsive
Pavir.9NG215700.1.v5.1	PvGRAS134	407	412	MeJA-responsive
Pavir.9NG215700.1.v5.1	PvGRAS134	414	419	MeJA-responsive
Pavir.9NG215700.1.v5.1	PvGRAS134	796	801	MeJA-responsive
Pavir.9NG508900.1.v5.1	PvGRAS138	405	410	MeJA-responsive
Pavir.9NG508900.1.v5.1	PvGRAS138	1829	1834	MeJA-responsive
Pavir.9NG536214.1.v5.1	PvGRAS139	1261	1266	MeJA-responsive
Pavir.9NG536214.1.v5.1	PvGRAS139	1412	1417	MeJA-responsive
Pavir.9NG665600.1.v5.1	PvGRAS140	1514	1519	MeJA-responsive
Pavir.9NG665600.1.v5.1	PvGRAS140	1682	1687	MeJA-responsive
Pavir.9NG699800.1.v5.1	PvGRAS141	1469	1474	MeJA-responsive
Pavir.9NG699800.1.v5.1	PvGRAS141	1561	1566	MeJA-responsive
Pavir.9NG699800.1.v5.1	PvGRAS141	1825	1830	MeJA-responsive
Pavir.9NG215900.1.v5.1	PvGRAS135	444	449	MeJA-responsive
Pavir.9NG215900.1.v5.1	PvGRAS135	491	496	MeJA-responsive
Pavir.9NG355600.3.v5.1	PvGRAS136	492	497	MeJA-responsive
Pavir.9NG355600.3.v5.1	PvGRAS136	1271	1276	MeJA-responsive
Pavir.9NG478100.1.v5.1	PvGRAS137	229	234	MeJA-responsive
Pavir.1KG103877.1.v5.1	PvGRAS1	437	442	MeJA-responsive
Pavir.1KG103877.1.v5.1	PvGRAS1	697	702	MeJA-responsive
Pavir.1KG103877.1.v5.1	PvGRAS1	2001	2006	MeJA-responsive
Pavir.1KG340400.1.v5.1	PvGRAS2	408	413	MeJA-responsive
Pavir.1KG340400.1.v5.1	PvGRAS2	837	842	MeJA-responsive
Pavir.1KG340400.1.v5.1	PvGRAS2	1601	1606	MeJA-responsive
Pavir.1KG340400.1.v5.1	PvGRAS2	1850	1855	MeJA-responsive
Pavir.1KG340400.1.v5.1	PvGRAS2	1934	1939	MeJA-responsive
Pavir.1KG431100.1.v5.1	PvGRAS3	1097	1102	MeJA-responsive
Pavir.1KG431100.1.v5.1	PvGRAS3	1341	1346	MeJA-responsive
Pavir.1KG431100.1.v5.1	PvGRAS3	1389	1394	MeJA-responsive
Pavir.1KG431100.1.v5.1	PvGRAS3	1443	1448	MeJA-responsive
Pavir.1KG449300.1.v5.1	PvGRAS4	1296	1301	MeJA-responsive
Pavir.1KG449300.1.v5.1	PvGRAS4	1574	1579	MeJA-responsive
Pavir.1KG449300.1.v5.1	PvGRAS4	1870	1875	MeJA-responsive
Pavir.1KG449300.1.v5.1	PvGRAS4	1876	1881	MeJA-responsive
Pavir.1KG449300.1.v5.1	PvGRAS4	1958	1963	MeJA-responsive
Pavir.1NG094244.1.v5.1	PvGRAS5	523	528	MeJA-responsive
Pavir.1NG094244.1.v5.1	PvGRAS5	770	775	MeJA-responsive
Pavir.1NG094244.1.v5.1	PvGRAS5	2004	2009	MeJA-responsive
Pavir.1NG302719.1.v5.1	PvGRAS6	642	647	MeJA-responsive
Pavir.1NG302719.1.v5.1	PvGRAS6	885	890	MeJA-responsive
Pavir.1NG302719.1.v5.1	PvGRAS6	1513	1518	MeJA-responsive
Pavir.1NG302719.1.v5.1	PvGRAS6	1941	1946	MeJA-responsive
Pavir.1NG424719.1.v5.1	PvGRAS9	375	380	MeJA-responsive
Pavir.1NG424719.1.v5.1	PvGRAS9	1020	1025	MeJA-responsive
Pavir.1NG424719.1.v5.1	PvGRAS9	1303	1308	MeJA-responsive
Pavir.1NG424719.1.v5.1	PvGRAS9	1372	1377	MeJA-responsive
Pavir.1NG424719.1.v5.1	PvGRAS9	1712	1717	MeJA-responsive
Pavir.1NG424719.1.v5.1	PvGRAS9	1718	1723	MeJA-responsive
Pavir.1NG424719.1.v5.1	PvGRAS9	1790	1795	MeJA-responsive
Pavir.2KG467700.1.v5.1	PvGRAS10	484	489	MeJA-responsive
Pavir.2KG495000.1.v5.1	PvGRAS11	831	836	MeJA-responsive
Pavir.2KG495000.1.v5.1	PvGRAS11	990	995	MeJA-responsive
Pavir.2KG495000.1.v5.1	PvGRAS11	1507	1512	MeJA-responsive
Pavir.2KG511200.1.v5.1	PvGRAS12	977	982	MeJA-responsive
Pavir.2KG511200.1.v5.1	PvGRAS12	1002	1007	MeJA-responsive
Pavir.2KG511200.1.v5.1	PvGRAS12	1485	1490	MeJA-responsive
Pavir.2KG516900.3.v5.1	PvGRAS15	99	104	MeJA-responsive
Pavir.2KG557900.1.v5.1	PvGRAS16	582	587	MeJA-responsive
Pavir.2KG557900.1.v5.1	PvGRAS16	626	631	MeJA-responsive
Pavir.2KG557900.1.v5.1	PvGRAS16	1719	1724	MeJA-responsive
Pavir.2NG525400.2.v5.1	PvGRAS17	306	311	MeJA-responsive
Pavir.2NG525400.4.v5.1	PvGRAS18	639	644	MeJA-responsive
Pavir.2NG543600.2.v5.1	PvGRAS19	440	445	MeJA-responsive
Pavir.2NG543600.2.v5.1	PvGRAS19	1103	1108	MeJA-responsive
Pavir.2NG560400.1.v5.1	PvGRAS20	1120	1125	MeJA-responsive
Pavir.2NG560400.1.v5.1	PvGRAS20	1490	1495	MeJA-responsive
Pavir.2NG560400.1.v5.1	PvGRAS20	1678	1683	MeJA-responsive
Pavir.2NG570600.1.v5.1	PvGRAS22	197	202	MeJA-responsive
Pavir.2NG570600.1.v5.1	PvGRAS22	1657	1662	MeJA-responsive
Pavir.3KG017500.1.v5.1	PvGRAS24	730	735	MeJA-responsive
Pavir.3KG038500.1.v5.1	PvGRAS25	128	133	MeJA-responsive
Pavir.3KG099600.3.v5.1	PvGRAS26	794	799	MeJA-responsive
Pavir.3KG099600.3.v5.1	PvGRAS26	922	927	MeJA-responsive
Pavir.3KG173200.2.v5.1	PvGRAS30	736	741	MeJA-responsive
Pavir.3KG173200.2.v5.1	PvGRAS30	1261	1266	MeJA-responsive
Pavir.3KG173200.2.v5.1	PvGRAS30	1640	1645	MeJA-responsive
Pavir.3KG217000.1.v5.1	PvGRAS31	337	342	MeJA-responsive
Pavir.3KG217000.1.v5.1	PvGRAS31	1400	1405	MeJA-responsive
Pavir.3KG217000.1.v5.1	PvGRAS31	1660	1665	MeJA-responsive
Pavir.3KG217000.1.v5.1	PvGRAS31	1811	1816	MeJA-responsive
Pavir.3KG217000.1.v5.1	PvGRAS31	1870	1875	MeJA-responsive
Pavir.3KG217000.1.v5.1	PvGRAS31	1873	1878	MeJA-responsive
Pavir.3KG369100.1.v5.1	PvGRAS32	479	484	MeJA-responsive
Pavir.3KG369100.1.v5.1	PvGRAS32	503	508	MeJA-responsive
Pavir.3KG369100.1.v5.1	PvGRAS32	1003	1008	MeJA-responsive
Pavir.3KG369100.1.v5.1	PvGRAS32	1025	1030	MeJA-responsive
Pavir.3KG377029.1.v5.1	PvGRAS33	987	992	MeJA-responsive
Pavir.3KG377029.1.v5.1	PvGRAS33	1405	1410	MeJA-responsive
Pavir.3KG495303.1.v5.1	PvGRAS34	153	158	MeJA-responsive
Pavir.3KG495303.1.v5.1	PvGRAS34	1483	1488	MeJA-responsive
Pavir.3KG495304.1.v5.1	PvGRAS35	1734	1739	MeJA-responsive
Pavir.3NG009100.1.v5.1	PvGRAS37	524	529	MeJA-responsive
Pavir.3NG009100.1.v5.1	PvGRAS37	842	847	MeJA-responsive
Pavir.3NG009100.1.v5.1	PvGRAS37	1598	1603	MeJA-responsive
Pavir.3NG009100.1.v5.1	PvGRAS37	1958	1963	MeJA-responsive
Pavir.3NG009200.2.v5.1	PvGRAS38	771	776	MeJA-responsive
Pavir.3NG009200.2.v5.1	PvGRAS38	774	779	MeJA-responsive
Pavir.3NG024400.1.v5.1	PvGRAS39	281	286	MeJA-responsive
Pavir.3NG050075.1.v5.1	PvGRAS40	407	412	MeJA-responsive
Pavir.3NG050075.1.v5.1	PvGRAS40	675	680	MeJA-responsive
Pavir.3NG050075.1.v5.1	PvGRAS40	753	758	MeJA-responsive
Pavir.3NG050075.1.v5.1	PvGRAS40	852	857	MeJA-responsive
Pavir.3NG050075.1.v5.1	PvGRAS40	900	905	MeJA-responsive
Pavir.3NG079519.1.v5.1	PvGRAS43	214	219	MeJA-responsive
Pavir.3NG079519.1.v5.1	PvGRAS43	442	447	MeJA-responsive
Pavir.3NG079519.1.v5.1	PvGRAS43	467	472	MeJA-responsive
Pavir.3NG079519.1.v5.1	PvGRAS43	906	911	MeJA-responsive
Pavir.3NG079519.1.v5.1	PvGRAS43	991	996	MeJA-responsive
Pavir.3NG079519.1.v5.1	PvGRAS43	1012	1017	MeJA-responsive
Pavir.3NG079635.1.v5.1	PvGRAS44	386	391	MeJA-responsive
Pavir.3NG079635.1.v5.1	PvGRAS44	571	576	MeJA-responsive
Pavir.3NG079635.1.v5.1	PvGRAS44	714	719	MeJA-responsive
Pavir.3NG079635.1.v5.1	PvGRAS44	951	956	MeJA-responsive
Pavir.3NG079635.1.v5.1	PvGRAS44	1302	1307	MeJA-responsive
Pavir.3NG140836.1.v5.1	PvGRAS45	1673	1678	MeJA-responsive
Pavir.3NG140836.1.v5.1	PvGRAS45	1707	1712	MeJA-responsive
Pavir.3NG203200.2.v5.1	PvGRAS143	36	41	MeJA-responsive
Pavir.3NG203200.2.v5.1	PvGRAS143	341	346	MeJA-responsive
Pavir.3NG203200.2.v5.1	PvGRAS143	578	583	MeJA-responsive
Pavir.3NG203200.2.v5.1	PvGRAS143	692	697	MeJA-responsive
Pavir.3NG203200.2.v5.1	PvGRAS143	1097	1102	MeJA-responsive
Pavir.3NG203200.2.v5.1	PvGRAS143	1605	1610	MeJA-responsive
Pavir.3NG203300.1.v5.1	PvGRAS46	357	362	MeJA-responsive
Pavir.3NG203300.1.v5.1	PvGRAS46	501	506	MeJA-responsive
Pavir.3NG203300.1.v5.1	PvGRAS46	548	553	MeJA-responsive
Pavir.3NG203300.1.v5.1	PvGRAS46	848	853	MeJA-responsive
Pavir.3NG203300.1.v5.1	PvGRAS46	851	856	MeJA-responsive
Pavir.3NG203300.1.v5.1	PvGRAS46	1424	1429	MeJA-responsive
Pavir.3NG203300.1.v5.1	PvGRAS46	1932	1937	MeJA-responsive
Pavir.3NG218630.1.v5.1	PvGRAS47	210	215	MeJA-responsive
Pavir.3NG218630.1.v5.1	PvGRAS47	216	221	MeJA-responsive
Pavir.3NG218630.1.v5.1	PvGRAS47	568	573	MeJA-responsive
Pavir.3NG218630.1.v5.1	PvGRAS47	1516	1521	MeJA-responsive
Pavir.3NG219688.1.v5.1	PvGRAS48	1211	1216	MeJA-responsive
Pavir.3NG219688.1.v5.1	PvGRAS48	1318	1323	MeJA-responsive
Pavir.3NG219688.2.v5.1	PvGRAS49	1211	1216	MeJA-responsive
Pavir.3NG219688.2.v5.1	PvGRAS49	1318	1323	MeJA-responsive
Pavir.3NG316400.1.v5.1	PvGRAS51	975	980	MeJA-responsive
Pavir.3NG316400.1.v5.1	PvGRAS51	1717	1722	MeJA-responsive
Pavir.3NG316700.1.v5.1	PvGRAS52	132	137	MeJA-responsive
Pavir.3NG316700.1.v5.1	PvGRAS52	932	937	MeJA-responsive
Pavir.3NG316700.1.v5.1	PvGRAS52	1889	1894	MeJA-responsive
Pavir.3NG316700.1.v5.1	PvGRAS52	1907	1912	MeJA-responsive
Pavir.3NG316700.2.v5.1	PvGRAS53	132	137	MeJA-responsive
Pavir.3NG316700.2.v5.1	PvGRAS53	932	937	MeJA-responsive
Pavir.3NG316700.2.v5.1	PvGRAS53	1889	1894	MeJA-responsive
Pavir.3NG316700.2.v5.1	PvGRAS53	1907	1912	MeJA-responsive
Pavir.3NG316764.1.v5.1	PvGRAS54	1104	1109	MeJA-responsive
Pavir.3NG316764.1.v5.1	PvGRAS54	1311	1316	MeJA-responsive
Pavir.4KG010200.1.v5.1	PvGRAS55	444	449	MeJA-responsive
Pavir.4KG010200.1.v5.1	PvGRAS55	462	467	MeJA-responsive
Pavir.4KG010200.1.v5.1	PvGRAS55	999	1004	MeJA-responsive
Pavir.4KG010200.1.v5.1	PvGRAS55	1752	1757	MeJA-responsive
Pavir.4KG058514.1.v5.1	PvGRAS56	699	704	MeJA-responsive
Pavir.4KG058514.1.v5.1	PvGRAS56	776	781	MeJA-responsive
Pavir.4KG058514.1.v5.1	PvGRAS56	1135	1140	MeJA-responsive
Pavir.4NG003100.2.v5.1	PvGRAS58	1673	1678	MeJA-responsive
Pavir.4NG003100.2.v5.1	PvGRAS58	1679	1684	MeJA-responsive
Pavir.4NG003100.2.v5.1	PvGRAS58	1685	1690	MeJA-responsive
Pavir.4NG003100.2.v5.1	PvGRAS58	1769	1774	MeJA-responsive
Pavir.4NG027600.1.v5.1	PvGRAS59	787	792	MeJA-responsive
Pavir.4NG027600.1.v5.1	PvGRAS59	1116	1121	MeJA-responsive
[truncated: 1,055 more rows]

## Sheet: Supplementary Table 5
Supplementary Table 5. The GO enrishment analysis of GRAS genes
Gene ID	Gene name	Type	GO ID	Description
Pavir.9KG371000.2.v5.1	PvGRAS121	MF	1067	regulatory region nucleic acid binding
Pavir.9KG371000.2.v5.1	PvGRAS121	MF	3690	double-stranded DNA binding
Pavir.9KG371000.2.v5.1	PvGRAS121	MF	3700	DNA-binding transcription factor activity
Pavir.9KG371000.2.v5.1	PvGRAS121	CC	5634	nucleus
Pavir.9KG371000.2.v5.1	PvGRAS121	BP	6355	regulation of transcription, DNA-templated
Pavir.9KG371000.2.v5.1	PvGRAS121	BP	8356	asymmetric cell division
Pavir.9KG371000.2.v5.1	PvGRAS121	BP	9956	radial pattern formation
Pavir.9KG371000.2.v5.1	PvGRAS121	MF	43565	sequence-specific DNA binding
Pavir.9KG371000.2.v5.1	PvGRAS121	BP	45930	negative regulation of mitotic cell cycle
Pavir.9KG371000.2.v5.1	PvGRAS121	BP	48366	leaf development
Pavir.9KG371000.2.v5.1	PvGRAS121	BP	55072	iron ion homeostasis
Pavir.9KG393300.2.v5.1	PvGRAS123	MF	3700	DNA-binding transcription factor activity
Pavir.9KG393300.2.v5.1	PvGRAS123	CC	5634	nucleus
Pavir.9KG493600.10.v5.	PvGRAS123	1 CC	5634	nucleus
Pavir.9KG393300.2.v5.1	PvGRAS123	BP	6355	regulation of transcription, DNA-templated
Pavir.9KG493600.10.v5.	PvGRAS123	1 BP	6355	regulation of transcription, DNA-templated
Pavir.9KG393300.2.v5.1	PvGRAS123	BP	9877	nodulation
Pavir.9KG393300.2.v5.1	PvGRAS123	BP	42446	hormone biosynthetic process
Pavir.9KG393300.2.v5.1	PvGRAS123	MF	43565	sequence-specific DNA binding
Pavir.9KG493600.10.v5.	PvGRAS123	1 MF	43565	sequence-specific DNA binding
Pavir.9KG393300.2.v5.1	PvGRAS123	BP	2000032	regulation of secondary shoot formation
Pavir.2KG514600.1.v5.1	PvGRAS13	MF	1067	regulatory region nucleic acid binding
Pavir.2KG514600.1.v5.1	PvGRAS13	MF	3690	double-stranded DNA binding
Pavir.2KG514600.1.v5.1	PvGRAS13	MF	3700	DNA-binding transcription factor activity
Pavir.2KG514600.1.v5.1	PvGRAS13	CC	5634	nucleus
Pavir.2KG514600.1.v5.1	PvGRAS13	BP	6355	regulation of transcription, DNA-templated
Pavir.2KG514600.1.v5.1	PvGRAS13	BP	8356	asymmetric cell division
Pavir.2KG514600.1.v5.1	PvGRAS13	BP	9956	radial pattern formation
Pavir.2KG514600.1.v5.1	PvGRAS13	MF	43565	sequence-specific DNA binding
Pavir.2KG514600.1.v5.1	PvGRAS13	BP	45930	negative regulation of mitotic cell cycle
Pavir.2KG514600.1.v5.1	PvGRAS13	BP	48366	leaf development
Pavir.2KG514600.1.v5.1	PvGRAS13	BP	55072	iron ion homeostasis
Pavir.1KG340400.1.v5.1	PvGRAS2	MF	3700	DNA-binding transcription factor activity
Pavir.1KG340400.1.v5.1	PvGRAS2	CC	5634	nucleus
Pavir.1KG340400.1.v5.1	PvGRAS2	CC	5737	cytoplasm
Pavir.1KG340400.1.v5.1	PvGRAS2	BP	6355	regulation of transcription, DNA-templated
Pavir.1KG340400.1.v5.1	PvGRAS2	BP	9610	response to symbiotic fungus
Pavir.1KG340400.1.v5.1	PvGRAS2	BP	9739	response to gibberellin
Pavir.1KG340400.1.v5.1	PvGRAS2	BP	9755	hormone-mediated signaling pathway
Pavir.1KG340400.1.v5.1	PvGRAS2	BP	36377	arbuscular mycorrhizal association
Pavir.1KG340400.1.v5.1	PvGRAS2	MF	43565	sequence-specific DNA binding
Pavir.1KG340400.1.v5.1	PvGRAS2	BP	71396	cellular response to lipid
Pavir.1KG340400.1.v5.1	PvGRAS2	BP	1901701	cellular response to oxygen-containing compound
Pavir.2NG568600.2.v5.1	PvGRAS21	MF	1067	regulatory region nucleic acid binding
Pavir.2NG568600.2.v5.1	PvGRAS21	MF	3690	double-stranded DNA binding
Pavir.2NG568600.2.v5.1	PvGRAS21	MF	3700	DNA-binding transcription factor activity
Pavir.2NG568600.2.v5.1	PvGRAS21	CC	5634	nucleus
Pavir.2NG568600.2.v5.1	PvGRAS21	BP	6355	regulation of transcription, DNA-templated
Pavir.2NG568600.2.v5.1	PvGRAS21	BP	8356	asymmetric cell division
Pavir.2NG568600.2.v5.1	PvGRAS21	BP	9956	radial pattern formation
Pavir.2NG568600.2.v5.1	PvGRAS21	MF	43565	sequence-specific DNA binding
Pavir.2NG568600.2.v5.1	PvGRAS21	BP	45930	negative regulation of mitotic cell cycle
Pavir.2NG568600.2.v5.1	PvGRAS21	BP	48366	leaf development
Pavir.2NG568600.2.v5.1	PvGRAS21	BP	55072	iron ion homeostasis
Pavir.3KG003000.1.v5.1	PvGRAS23	MF	3700	DNA-binding transcription factor activity
Pavir.3KG003000.1.v5.1	PvGRAS23	CC	5634	nucleus
Pavir.3KG003000.1.v5.1	PvGRAS23	BP	6355	regulation of transcription, DNA-templated
Pavir.3KG003000.1.v5.1	PvGRAS23	BP	8356	asymmetric cell division
Pavir.3KG003000.1.v5.1	PvGRAS23	BP	9630	gravitropism
Pavir.3KG003000.1.v5.1	PvGRAS23	BP	9956	radial pattern formation
Pavir.3KG003000.1.v5.1	PvGRAS23	MF	43565	sequence-specific DNA binding
Pavir.3KG003000.1.v5.1	PvGRAS23	BP	48364	root development
Pavir.3KG003000.1.v5.1	PvGRAS23	BP	48366	leaf development
Pavir.3KG003000.1.v5.1	PvGRAS23	BP	51457	maintenance of protein location in nucleus
Pavir.3KG003000.1.v5.1	PvGRAS23	BP	90610	bundle sheath cell fate specification
Pavir.3KG377029.1.v5.1	PvGRAS33	MF	3700	DNA-binding transcription factor activity
Pavir.3KG377029.1.v5.1	PvGRAS33	MF	4497	monooxygenase activity
Pavir.3KG377029.1.v5.1	PvGRAS33	MF	5506	iron ion binding
Pavir.3KG377029.1.v5.1	PvGRAS33	CC	5634	nucleus
Pavir.3KG377029.1.v5.1	PvGRAS33	BP	6355	regulation of transcription, DNA-templated
Pavir.3KG377029.1.v5.1	PvGRAS33	BP	8356	asymmetric cell division
Pavir.3KG377029.1.v5.1	PvGRAS33	BP	9630	gravitropism
Pavir.3KG377029.1.v5.1	PvGRAS33	BP	9956	radial pattern formation
Pavir.3KG377029.1.v5.1	PvGRAS33	CC	16021	integral component of membrane
Pavir.3KG377029.1.v5.1	PvGRAS33	MF	16705	oxidoreductase activity, acting on paired donors, with incorporation or reduction of molecular oxygen
Pavir.3KG377029.1.v5.1	PvGRAS33	MF	16747	transferase activity, transferring acyl groups other than amino-acyl groups
Pavir.3KG377029.1.v5.1	PvGRAS33	MF	20037	heme binding
Pavir.3KG377029.1.v5.1	PvGRAS33	MF	43565	sequence-specific DNA binding
Pavir.3KG377029.1.v5.1	PvGRAS33	BP	48366	leaf development
Pavir.3KG377029.1.v5.1	PvGRAS33	BP	51457	maintenance of protein location in nucleus
Pavir.3KG377029.1.v5.1	PvGRAS33	BP	90610	bundle sheath cell fate specification
Pavir.3NG079635.1.v5.1	PvGRAS44	MF	3700	DNA-binding transcription factor activity
Pavir.3NG079635.1.v5.1	PvGRAS44	MF	4497	monooxygenase activity
Pavir.3NG079635.1.v5.1	PvGRAS44	MF	5506	iron ion binding
Pavir.3NG079635.1.v5.1	PvGRAS44	CC	5634	nucleus
Pavir.3NG079635.1.v5.1	PvGRAS44	BP	6355	regulation of transcription, DNA-templated
Pavir.3NG079635.1.v5.1	PvGRAS44	BP	8356	asymmetric cell division
Pavir.3NG079635.1.v5.1	PvGRAS44	BP	9630	gravitropism
Pavir.3NG079635.1.v5.1	PvGRAS44	BP	9956	radial pattern formation
Pavir.3NG079635.1.v5.1	PvGRAS44	CC	16021	integral component of membrane
Pavir.3NG079635.1.v5.1	PvGRAS44	MF	16705	oxidoreductase activity, acting on paired donors, with incorporation or reduction of molecular oxygen
Pavir.3NG079635.1.v5.1	PvGRAS44	MF	16747	transferase activity, transferring acyl groups other than amino-acyl groups
Pavir.3NG079635.1.v5.1	PvGRAS44	MF	20037	heme binding
Pavir.3NG079635.1.v5.1	PvGRAS44	MF	43565	sequence-specific DNA binding
Pavir.3NG079635.1.v5.1	PvGRAS44	BP	48366	leaf development
Pavir.3NG079635.1.v5.1	PvGRAS44	BP	51457	maintenance of protein location in nucleus
Pavir.3NG079635.1.v5.1	PvGRAS44	BP	90610	bundle sheath cell fate specification
Pavir.3NG140836.1.v5.1	PvGRAS45	MF	1067	regulatory region nucleic acid binding
Pavir.3NG140836.1.v5.1	PvGRAS45	MF	3690	double-stranded DNA binding
Pavir.3NG203200.2.v5.1	PvGRAS45	MF	3700	DNA-binding transcription factor activity
Pavir.3NG140836.1.v5.1	PvGRAS45	MF	3700	DNA-binding transcription factor activity
Pavir.3NG203200.2.v5.1	PvGRAS45	CC	5634	nucleus
Pavir.3NG140836.1.v5.1	PvGRAS45	CC	5634	nucleus
Pavir.3NG203200.2.v5.1	PvGRAS45	BP	6355	regulation of transcription, DNA-templated
Pavir.3NG140836.1.v5.1	PvGRAS45	BP	6355	regulation of transcription, DNA-templated
Pavir.3NG140836.1.v5.1	PvGRAS45	MF	43565	sequence-specific DNA binding
Pavir.3NG203200.2.v5.1	PvGRAS45	MF	43565	sequence-specific DNA binding
Pavir.3NG219688.1.v5.1	PvGRAS48	MF	3700	DNA-binding transcription factor activity
Pavir.3NG219688.1.v5.1	PvGRAS48	CC	5634	nucleus
Pavir.3NG219688.1.v5.1	PvGRAS48	BP	6355	regulation of transcription, DNA-templated
Pavir.3NG219688.1.v5.1	PvGRAS48	BP	8356	asymmetric cell division
Pavir.3NG219688.1.v5.1	PvGRAS48	BP	9630	gravitropism
Pavir.3NG219688.1.v5.1	PvGRAS48	BP	9956	radial pattern formation
Pavir.3NG219688.1.v5.1	PvGRAS48	MF	43565	sequence-specific DNA binding
Pavir.3NG219688.1.v5.1	PvGRAS48	BP	48364	root development
Pavir.3NG219688.1.v5.1	PvGRAS48	BP	48366	leaf development
Pavir.3NG219688.1.v5.1	PvGRAS48	BP	51457	maintenance of protein location in nucleus
Pavir.3NG219688.1.v5.1	PvGRAS48	BP	90610	bundle sheath cell fate specification
Pavir.3NG219688.2.v5.1	PvGRAS49	MF	3700	DNA-binding transcription factor activity
Pavir.3NG219688.2.v5.1	PvGRAS49	CC	5634	nucleus
Pavir.3NG219688.2.v5.1	PvGRAS49	BP	6355	regulation of transcription, DNA-templated
Pavir.3NG219688.2.v5.1	PvGRAS49	BP	8356	asymmetric cell division
Pavir.3NG219688.2.v5.1	PvGRAS49	BP	9630	gravitropism
Pavir.3NG219688.2.v5.1	PvGRAS49	BP	9956	radial pattern formation
Pavir.3NG219688.2.v5.1	PvGRAS49	MF	43565	sequence-specific DNA binding
Pavir.3NG219688.2.v5.1	PvGRAS49	BP	48364	root development
Pavir.3NG219688.2.v5.1	PvGRAS49	BP	48366	leaf development
Pavir.3NG219688.2.v5.1	PvGRAS49	BP	51457	maintenance of protein location in nucleus
Pavir.3NG219688.2.v5.1	PvGRAS49	BP	90610	bundle sheath cell fate specification
Pavir.3NG225664.1.v5.1	PvGRAS50	MF	3700	DNA-binding transcription factor activity
Pavir.3NG225664.1.v5.1	PvGRAS50	CC	5634	nucleus
Pavir.3NG225664.1.v5.1	PvGRAS50	BP	6355	regulation of transcription, DNA-templated
Pavir.3NG225664.1.v5.1	PvGRAS50	BP	8356	asymmetric cell division
Pavir.3NG225664.1.v5.1	PvGRAS50	BP	9630	gravitropism
Pavir.3NG225664.1.v5.1	PvGRAS50	BP	9956	radial pattern formation
Pavir.3NG225664.1.v5.1	PvGRAS50	MF	43565	sequence-specific DNA binding
Pavir.3NG225664.1.v5.1	PvGRAS50	BP	48364	root development
Pavir.3NG225664.1.v5.1	PvGRAS50	BP	48366	leaf development
Pavir.3NG225664.1.v5.1	PvGRAS50	BP	51457	maintenance of protein location in nucleus
Pavir.3NG225664.1.v5.1	PvGRAS50	BP	90610	bundle sheath cell fate specification
Pavir.5KG732400.1.v5.1	PvGRAS67	MF	3700	DNA-binding transcription factor activity
Pavir.5KG732400.1.v5.1	PvGRAS67	MF	5515	protein binding
Pavir.5KG732400.1.v5.1	PvGRAS67	CC	5634	nucleus
Pavir.5KG732400.1.v5.1	PvGRAS67	BP	6355	regulation of transcription, DNA-templated
Pavir.5KG732400.1.v5.1	PvGRAS67	BP	9610	response to symbiotic fungus
Pavir.5KG732400.1.v5.1	PvGRAS67	BP	10247	detection of phosphate ion
Pavir.5KG732400.1.v5.1	PvGRAS67	CC	16021	integral component of membrane
Pavir.5KG732400.1.v5.1	PvGRAS67	BP	16036	cellular response to phosphate starvation
Pavir.5KG732400.1.v5.1	PvGRAS67	BP	36377	arbuscular mycorrhizal association
Pavir.5KG732400.1.v5.1	PvGRAS67	MF	43565	sequence-specific DNA binding
Pavir.5NG012540.1.v5.1	PvGRAS69	MF	3700	DNA-binding transcription factor activity
Pavir.5NG012540.1.v5.1	PvGRAS69	MF	5515	protein binding
Pavir.5NG012540.1.v5.1	PvGRAS69	CC	5634	nucleus
Pavir.5NG012540.1.v5.1	PvGRAS69	BP	6355	regulation of transcription, DNA-templated
Pavir.5NG012540.1.v5.1	PvGRAS69	BP	9610	response to symbiotic fungus
Pavir.5NG012540.1.v5.1	PvGRAS69	BP	10247	detection of phosphate ion
Pavir.5NG012540.1.v5.1	PvGRAS69	CC	16021	integral component of membrane
Pavir.5NG012540.1.v5.1	PvGRAS69	BP	16036	cellular response to phosphate starvation
Pavir.5NG012540.1.v5.1	PvGRAS69	BP	36377	arbuscular mycorrhizal association
Pavir.5NG012540.1.v5.1	PvGRAS69	MF	43565	sequence-specific DNA binding
Pavir.7KG152800.1.v5.1	PvGRAS75	MF	3700	DNA-binding transcription factor activity
Pavir.7KG152800.1.v5.1	PvGRAS75	MF	3712	transcription coregulator activity
Pavir.7KG152800.1.v5.1	PvGRAS75	CC	5634	nucleus
Pavir.7KG152800.1.v5.1	PvGRAS75	BP	6355	regulation of transcription, DNA-templated
Pavir.7KG152800.1.v5.1	PvGRAS75	BP	9723	response to ethylene
Pavir.7KG152800.1.v5.1	PvGRAS75	BP	9737	response to abscisic acid
Pavir.7KG152800.1.v5.1	PvGRAS75	BP	9740	gibberellic acid mediated signaling pathway
Pavir.7KG152800.1.v5.1	PvGRAS75	BP	9863	salicylic acid mediated signaling pathway
Pavir.7KG152800.1.v5.1	PvGRAS75	BP	9867	jasmonic acid mediated signaling pathway
Pavir.7KG152800.1.v5.1	PvGRAS75	BP	9938	negative regulation of gibberellic acid mediated signaling pathway
Pavir.7KG152800.1.v5.1	PvGRAS75	BP	10187	negative regulation of seed germination
Pavir.7KG152800.1.v5.1	PvGRAS75	BP	42538	hyperosmotic salinity response
Pavir.7KG152800.1.v5.1	PvGRAS75	MF	43565	sequence-specific DNA binding
Pavir.7KG152800.1.v5.1	PvGRAS75	BP	2000033	regulation of seed dormancy process
Pavir.7KG152800.1.v5.1	PvGRAS75	BP	2000377	regulation of reactive oxygen species metabolic process
Pavir.8KG002600.1.v5.1	PvGRAS84	MF	3700	DNA-binding transcription factor activity
Pavir.8KG002600.1.v5.1	PvGRAS84	CC	5634	nucleus
Pavir.8KG002600.1.v5.1	PvGRAS84	BP	6355	regulation of transcription, DNA-templated
Pavir.8KG002600.1.v5.1	PvGRAS84	BP	8356	asymmetric cell division
Pavir.8KG002600.1.v5.1	PvGRAS84	BP	9630	gravitropism
Pavir.8KG002600.1.v5.1	PvGRAS84	BP	9956	radial pattern formation
Pavir.8KG002600.1.v5.1	PvGRAS84	MF	43565	sequence-specific DNA binding
Pavir.8KG002600.1.v5.1	PvGRAS84	BP	48364	root development
Pavir.8KG002600.1.v5.1	PvGRAS84	BP	48366	leaf development
Pavir.8KG002600.1.v5.1	PvGRAS84	BP	51457	maintenance of protein location in nucleus
Pavir.8KG002600.1.v5.1	PvGRAS84	BP	90610	bundle sheath cell fate specification

## Sheet: Supplementary Table 6
gene name	Primer-F	Primer-R
PvGRAS17	GTCCGTACTTCAAGTTTGGCTAT	GAGCGTACTCTGACACTGGATC
PvGRAS121	ATGGATACGCTGTTTCGGTTGG	AGTAGTGGTGGTTGTGGGTGCG
PvGRAS37	ATCGACCTGTCCTGCTCAACC	CGATCACAGAACTAAACTGGAATG
PvGRAS122	AACAGGGCGACGGCTACATGAG	CTTGTCCTCGGGCTGTCATCTG
PvGRAS87	TCCATGCTACCTGCCAGAACCA	CGAGCGAGGTCTGACATGAGTGA
PvGRAS103	TGGCAAGTCGTTCCACCTTACAG	CATTGAGCCTTCACGGTTCCTG
eEF-1α	CTGTGAAGGATCTGAAGCGTGG	TCGCCTGTCGATCTTGGTAATG
